# Supplementary material for: A Single DNA Binding Site of DprA Dimer Is Required to Facilitate RecA Filament Nucleation
Source: Int J Mol Sci. 2025 Aug 15;26(16):7873. doi: 10.3390/ijms26167873 (PMC12386762; doi:10.3390/ijms26167873)
Supplement: Supplementary file 1 [file ijms-26-07873-s001.zip]

Archive with 1 entries (1 files):
- ijms-3755063_Complex-2RecA-2DprA-DNA-ATP-Mg.pdb
