# Supplementary material for: A Single DNA Binding Site of DprA Dimer Is Required to Facilitate RecA Filament Nucleation
Source: Int J Mol Sci. 2025 Aug 15;26(16):7873. doi: 10.3390/ijms26167873 (PMC12386762; doi:10.3390/ijms26167873)
Supplement: Supplementary file 1 [file ijms-26-07873-s001.zip › ijms-3755063_Complex-2RecA-2DprA-DNA-ATP-Mg.pdb]

HEADER                                                        2RECA_2DPRA_DNA_ATP_MG
EXPDTA    THEORETICAL MODEL
REMARK   3                                                              
REMARK   3 REFINEMENT OR HYDROGEN PLACEMENT:                            
REMARK   3   PROGRAM 1                  ICM 3.8                     
REMARK   3   AUTHORS 1      R.ABAGYAN, M.TOTROV                         
SEQRES   1 R  333  ALA ILE ASP GLU ASN LYS GLN LYS ALA LEU ALA ALA ALA 
SEQRES   2 R  333  LEU GLY GLN ILE GLU LYS GLN PHE GLY LYS GLY SER ILE 
SEQRES   3 R  333  MET ARG LEU GLY GLU ASP ARG SER MET ASP VAL GLU THR 
SEQRES   4 R  333  ILE SER THR GLY SER LEU SER LEU ASP ILE ALA LEU GLY 
SEQRES   5 R  333  ALA GLY GLY LEU PRO MET GLY ARG ILE VAL GLU ILE TYR 
SEQRES   6 R  333  GLY PRO GLU SER SER GLY LYS THR THR LEU THR LEU GLN 
SEQRES   7 R  333  VAL ILE ALA ALA ALA GLN ARG GLU GLY LYS THR CYS ALA 
SEQRES   8 R  333  PHE ILE ASP ALA GLU HIE ALA LEU ASP PRO ILE TYR ALA 
SEQRES   9 R  333  ARG LYS LEU GLY VAL ASP ILE ASP ASN LEU LEU CYS SER 
SEQRES  10 R  333  GLN PRO ASP THR GLY GLU GLN ALA LEU GLU ILE CYS ASP 
SEQRES  11 R  333  ALA LEU ALA ARG SER GLY ALA VAL ASP VAL ILE VAL VAL 
SEQRES  12 R  333  ASP SER VAL ALA ALA LEU THR PRO LYS ALA GLU ILE GLU 
SEQRES  13 R  333  GLY GLU ILE GLY ASP SER HIE MET GLY LEU ALA ALA ARG 
SEQRES  14 R  333  MET MET SER GLN ALA MET ARG LYS LEU ALA GLY ASN LEU 
SEQRES  15 R  333  LYS GLN SER ASN THR LEU LEU ILE PHE ILE ASN GLN ILE 
SEQRES  16 R  333  ARG MET LYS ILE GLY VAL MET PHE GLY ASN PRO GLU THR 
SEQRES  17 R  333  THR THR GLY GLY ASN ALA LEU LYS PHE TYR ALA SER VAL 
SEQRES  18 R  333  ARG LEU ASP ILE ARG ARG ILE GLY ALA VAL LYS GLU GLY 
SEQRES  19 R  333  GLU ASN VAL VAL GLY SER GLU THR ARG VAL LYS VAL VAL 
SEQRES  20 R  333  LYS ASN LYS ILE ALA ALA PRO PHE LYS GLN ALA GLU PHE 
SEQRES  21 R  333  GLN ILE LEU TYR GLY GLU GLY ILE ASN PHE TYR GLY GLU 
SEQRES  22 R  333  LEU VAL ASP LEU GLY VAL LYS GLU LYS LEU ILE GLU LYS 
SEQRES  23 R  333  ALA GLY ALA TRP TYR SER TYR LYS GLY GLU LYS ILE GLY 
SEQRES  24 R  333  GLN GLY LYS ALA ASN ALA THR ALA TRP LEU LYS ASP ASN 
SEQRES  25 R  333  PRO GLU THR ALA LYS GLU ILE GLU LYS LYS VAL ARG GLU 
SEQRES  26 R  333  LEU LEU LEU SER ASN PRO ASN SER                     
SEQRES   1 A  333  ALA ILE ASP GLU ASN LYS GLN LYS ALA LEU ALA ALA ALA 
SEQRES   2 A  333  LEU GLY GLN ILE GLU LYS GLN PHE GLY LYS GLY SER ILE 
SEQRES   3 A  333  MET ARG LEU GLY GLU ASP ARG SER MET ASP VAL GLU THR 
SEQRES   4 A  333  ILE SER THR GLY SER LEU SER LEU ASP ILE ALA LEU GLY 
SEQRES   5 A  333  ALA GLY GLY LEU PRO MET GLY ARG ILE VAL GLU ILE TYR 
SEQRES   6 A  333  GLY PRO GLU SER SER GLY LYS THR THR LEU THR LEU GLN 
SEQRES   7 A  333  VAL ILE ALA ALA ALA GLN ARG GLU GLY LYS THR CYS ALA 
SEQRES   8 A  333  PHE ILE ASP ALA GLU HIE ALA LEU ASP PRO ILE TYR ALA 
SEQRES   9 A  333  ARG LYS LEU GLY VAL ASP ILE ASP ASN LEU LEU CYS SER 
SEQRES  10 A  333  GLN PRO ASP THR GLY GLU GLN ALA LEU GLU ILE CYS ASP 
SEQRES  11 A  333  ALA LEU ALA ARG SER GLY ALA VAL ASP VAL ILE VAL VAL 
SEQRES  12 A  333  ASP SER VAL ALA ALA LEU THR PRO LYS ALA GLU ILE GLU 
SEQRES  13 A  333  GLY GLU ILE GLY ASP SER HIE MET GLY LEU ALA ALA ARG 
SEQRES  14 A  333  MET MET SER GLN ALA MET ARG LYS LEU ALA GLY ASN LEU 
SEQRES  15 A  333  LYS GLN SER ASN THR LEU LEU ILE PHE ILE ASN GLN ILE 
SEQRES  16 A  333  ARG MET LYS ILE GLY VAL MET PHE GLY ASN PRO GLU THR 
SEQRES  17 A  333  THR THR GLY GLY ASN ALA LEU LYS PHE TYR ALA SER VAL 
SEQRES  18 A  333  ARG LEU ASP ILE ARG ARG ILE GLY ALA VAL LYS GLU GLY 
SEQRES  19 A  333  GLU ASN VAL VAL GLY SER GLU THR ARG VAL LYS VAL VAL 
SEQRES  20 A  333  LYS ASN LYS ILE ALA ALA PRO PHE LYS GLN ALA GLU PHE 
SEQRES  21 A  333  GLN ILE LEU TYR GLY GLU GLY ILE ASN PHE TYR GLY GLU 
SEQRES  22 A  333  LEU VAL ASP LEU GLY VAL LYS GLU LYS LEU ILE GLU LYS 
SEQRES  23 A  333  ALA GLY ALA TRP TYR SER TYR LYS GLY GLU LYS ILE GLY 
SEQRES  24 A  333  GLN GLY LYS ALA ASN ALA THR ALA TRP LEU LYS ASP ASN 
SEQRES  25 A  333  PRO GLU THR ALA LYS GLU ILE GLU LYS LYS VAL ARG GLU 
SEQRES  26 A  333  LEU LEU LEU SER ASN PRO ASN SER                     
SEQRES   1 D  284  MET VAL ASP THR GLU ILE TRP LEU ARG LEU MET SER ILE 
SEQRES   2 D  284  SER SER LEU TYR GLY ASP ASP MET VAL ARG ILE ALA HIS 
SEQRES   3 D  284  TRP VAL ALA LYS GLN SER HIS ILE ASP ALA VAL VAL LEU 
SEQRES   4 D  284  GLN GLN THR GLY LEU THR LEU ARG GLN ALA GLN ARG PHE 
SEQRES   5 D  284  LEU SER PHE PRO ARG LYS SER ILE GLU SER SER LEU CYS 
SEQRES   6 D  284  TRP LEU GLU GLN PRO ASN HIS HIS LEU ILE PRO ALA ASP 
SEQRES   7 D  284  SER GLU PHE TYR PRO PRO GLN LEU LEU ALA THR THR ASP 
SEQRES   8 D  284  TYR PRO GLY ALA LEU PHE VAL GLU GLY GLU LEU HIS ALA 
SEQRES   9 D  284  LEU HIS SER PHE GLN LEU ALA VAL VAL GLY SER ARG ALA 
SEQRES  10 D  284  HIS SER TRP TYR GLY GLU ARG TRP GLY ARG LEU PHE CYS 
SEQRES  11 D  284  GLU THR LEU ALA THR ARG GLY VAL THR ILE THR SER GLY 
SEQRES  12 D  284  LEU ALA ARG GLY ILE ASP GLY VAL ALA HIS LYS ALA ALA 
SEQRES  13 D  284  LEU GLN VAL ASN GLY VAL SER ILE ALA VAL LEU GLY ASN 
SEQRES  14 D  284  GLY LEU ASN THR ILE HIE PRO ARG ARG HIS ALA ARG LEU 
SEQRES  15 D  284  ALA ALA SER LEU LEU GLU GLN GLY GLY ALA LEU VAL SER 
SEQRES  16 D  284  GLU PHE PRO LEU ASP VAL PRO PRO LEU ALA TYR ASN PHE 
SEQRES  17 D  284  PRO ARG ARG ASN ARG ILE ILE SER GLY LEU SER LYS GLY 
SEQRES  18 D  284  VAL LEU VAL VAL GLU ALA ALA LEU ARG SER GLY SER LEU 
SEQRES  19 D  284  VAL THR ALA ARG CYS ALA LEU GLU GLN GLY ARG GLU VAL 
SEQRES  20 D  284  PHE ALA LEU PRO GLY PRO ILE GLY ASN PRO GLY SER GLU 
SEQRES  21 D  284  GLY PRO HIS TRP LEU ILE LYS GLN GLY ALA ILE LEU VAL 
SEQRES  22 D  284  THR GLU PRO GLU GLU ILE LEU GLU ASN LEU GLN         
SEQRES   1 B  284  MET VAL ASP THR GLU ILE TRP LEU ARG LEU MET SER ILE 
SEQRES   2 B  284  SER SER LEU TYR GLY ASP ASP MET VAL ARG ILE ALA HIS 
SEQRES   3 B  284  TRP VAL ALA LYS GLN SER HIS ILE ASP ALA VAL VAL LEU 
SEQRES   4 B  284  GLN GLN THR GLY LEU THR LEU ARG GLN ALA GLN ARG PHE 
SEQRES   5 B  284  LEU SER PHE PRO ARG LYS SER ILE GLU SER SER LEU CYS 
SEQRES   6 B  284  TRP LEU GLU GLN PRO ASN HIS HIS LEU ILE PRO ALA ASP 
SEQRES   7 B  284  SER GLU PHE TYR PRO PRO GLN LEU LEU ALA THR THR ASP 
SEQRES   8 B  284  TYR PRO GLY ALA LEU PHE VAL GLU GLY GLU LEU HIS ALA 
SEQRES   9 B  284  LEU HIE SER PHE GLN LEU ALA VAL VAL GLY SER ARG ALA 
SEQRES  10 B  284  HIE SER TRP TYR GLY GLU ARG TRP GLY ARG LEU PHE CYS 
SEQRES  11 B  284  GLU THR LEU ALA THR ARG GLY VAL THR ILE THR SER GLY 
SEQRES  12 B  284  LEU ALA ARG GLY ILE ASP GLY VAL ALA HIS LYS ALA ALA 
SEQRES  13 B  284  LEU GLN VAL ASN GLY VAL SER ILE ALA VAL LEU GLY ASN 
SEQRES  14 B  284  GLY LEU ASN THR ILE HIS PRO ARG ARG HIS ALA ARG LEU 
SEQRES  15 B  284  ALA ALA SER LEU LEU GLU GLN GLY GLY ALA LEU VAL SER 
SEQRES  16 B  284  GLU PHE PRO LEU ASP VAL PRO PRO LEU ALA TYR ASN PHE 
SEQRES  17 B  284  PRO ARG ARG ASN ARG ILE ILE SER GLY LEU SER LYS GLY 
SEQRES  18 B  284  VAL LEU VAL VAL GLU ALA ALA LEU ARG SER GLY SER LEU 
SEQRES  19 B  284  VAL THR ALA ARG CYS ALA LEU GLU GLN GLY ARG GLU VAL 
SEQRES  20 B  284  PHE ALA LEU PRO GLY PRO ILE GLY ASN PRO GLY SER GLU 
SEQRES  21 B  284  GLY PRO HIS TRP LEU ILE LYS GLN GLY ALA ILE LEU VAL 
SEQRES  22 B  284  THR GLU PRO GLU GLU ILE LEU GLU ASN LEU GLN         
HELIX    1  HA ASP R    3  GLU R   18  1
HELIX    2  HB LEU R   45  LEU R   51  1
HELIX    3  HC LYS R   72  GLU R   86  1
HELIX    4  HD PRO R  101  LEU R  107  1
HELIX    5  HE GLY R  122  SER R  135  1
HELIX    6  HF VAL R  146  ALA R  148  1
HELIX    7  HG LYS R  152  GLU R  156  1
HELIX    8  HH LEU R  166  SER R  185  1
HELIX    9  HI ALA R  214  TYR R  218  1
HELIX   10  HJ ALA R  219  ALA R  219  9
HELIX   11  HK PHE R  270  LEU R  274  1
HELIX   12  HL ASP R  276  LYS R  280  1
HELIX   13  HM LYS R  302  ASP R  311  1
HELIX   14  HN PRO R  313  LEU R  327  1
HELIX   15  HO ASP A    3  GLU A   18  1
HELIX   16  HP LEU A   45  LEU A   51  1
HELIX   17  HQ LYS A   72  GLU A   86  1
HELIX   18  HR PRO A  101  LEU A  107  1
HELIX   19  HS GLY A  122  SER A  135  1
HELIX   20  HT VAL A  146  ALA A  148  1
HELIX   21  HU LYS A  152  GLU A  156  1
HELIX   22  HV LEU A  166  SER A  185  1
HELIX   23  HW ALA A  214  TYR A  218  1
HELIX   24  HX ALA A  219  ALA A  219  9
HELIX   25  HY PHE A  270  LEU A  274  1
HELIX    0  H@ ASP A  276  LYS A  280  1
HELIX    1  HA LYS A  302  ASP A  311  1
HELIX    2  HB PRO A  313  LEU A  327  1
HELIX    3  HC GLU D    5  SER D   14  1
HELIX    4  HD GLY D   18  GLN D   31  1
HELIX    5  HE VAL D   38  THR D   42  1
HELIX    6  HF GLN D   48  LEU D   53  1
HELIX    7  HG SER D   62  GLU D   68  1
HELIX    8  HH GLN D   69  ASN D   71  1
HELIX    9  HI PRO D   84  LEU D   87  1
HELIX   10  HJ HIS D  103  HIS D  106  1
HELIX   11  HK GLY D  122  GLU D  131  1
HELIX   12  HL THR D  132  LEU D  133  1
HELIX   13  HM ILE D  148  VAL D  159  1
HELIX   14  HN ARG D  177  HIS D  179  1
HELIX   15  HO ALA D  180  GLU D  188  1
HELIX   16  HP ALA D  205  TYR D  206  1
HELIX   17  HQ ASN D  207  ARG D  210  1
HELIX   18  HR ASN D  212  LEU D  218  1
HELIX   19  HS GLY D  232  GLN D  243  1
HELIX   20  HT GLU D  260  GLN D  268  1
HELIX   21  HU PRO D  276  ASN D  282  1
HELIX   22  HV GLU B    5  SER B   15  1
HELIX   23  HW GLY B   18  GLN B   31  1
HELIX   24  HX VAL B   38  THR B   42  1
HELIX   25  HY LEU B   46  GLN B   50  1
HELIX    0  H@ ARG B   51  PHE B   52  1
HELIX    1  HA PRO B   56  SER B   59  1
HELIX    2  HB SER B   62  GLU B   68  1
HELIX    3  HC GLN B   69  ASN B   71  1
HELIX    4  HD PRO B   84  LEU B   87  1
HELIX    5  HE LEU B  102  HIE B  106  1
HELIX    6  HF GLY B  122  CYS B  130  1
HELIX    7  HG GLU B  131  THR B  132  1
HELIX    8  HH ILE B  148  VAL B  159  1
HELIX    9  HI ARG B  177  HIS B  179  1
HELIX   10  HJ ALA B  180  GLU B  188  1
HELIX   11  HK ALA B  205  ASN B  207  1
HELIX   12  HL PHE B  208  LEU B  218  1
HELIX   13  HM GLY B  232  GLN B  243  1
HELIX   14  HN GLY B  261  GLN B  268  1
HELIX   15  HO PRO B  276  ASN B  282  1
SHEET    1  SA 1 ILE R  26  ARG R  28  0
SHEET    2  SB 1 THR R  39  ILE R  40  0
SHEET    3  SC 1 LEU R  56  PRO R  57  0
SHEET    4  SD 1 ILE R  61  GLY R  66  0
SHEET    5  SE 1 CYS R  90  ILE R  93  0
SHEET    6  SF 1 LEU R 115  SER R 117  0
SHEET    7  SG 1 VAL R 140  VAL R 143  0
SHEET    8  SH 1 LEU R 188  MET R 197  0
SHEET    9  SI 1 GLU R 207  THR R 209  0
SHEET   10  SJ 1 VAL R 221  ARG R 227  0
SHEET   11  SK 1 GLY R 229  GLU R 233  0
SHEET   12  SL 1 ASN R 236  VAL R 237  0
SHEET   13  SM 1 GLY R 239  VAL R 246  0
SHEET   14  SN 1 LYS R 248  ASN R 249  0
SHEET   15  SO 1 GLN R 257  LEU R 263  0
SHEET   16  SP 1 GLY R 267  ILE R 268  0
SHEET   17  SQ 1 ILE R 284  ALA R 287  0
SHEET   18  SR 1 TRP R 290  TYR R 293  0
SHEET   19  SS 1 GLU R 296  LYS R 297  0
SHEET   20  ST 1 GLY R 299  GLN R 300  0
SHEET   21  SU 1 THR A  39  ILE A  40  0
SHEET   22  SV 1 LEU A  56  PRO A  57  0
SHEET   23  SW 1 ILE A  61  GLY A  66  0
SHEET   24  SX 1 CYS A  90  ILE A  93  0
SHEET   25  SY 1 LEU A 115  SER A 117  0
SHEET    0  S@ 1 VAL A 140  VAL A 143  0
SHEET    1  SA 1 LEU A 188  MET A 197  0
SHEET    2  SB 1 GLU A 207  THR A 209  0
SHEET    3  SC 1 VAL A 221  ARG A 227  0
SHEET    4  SD 1 GLY A 229  GLU A 233  0
SHEET    5  SE 1 ASN A 236  VAL A 237  0
SHEET    6  SF 1 GLY A 239  VAL A 246  0
SHEET    7  SG 1 LYS A 248  ASN A 249  0
SHEET    8  SH 1 GLN A 257  LEU A 263  0
SHEET    9  SI 1 GLY A 267  ILE A 268  0
SHEET   10  SJ 1 ILE A 284  ALA A 287  0
SHEET   11  SK 1 TRP A 290  TYR A 293  0
SHEET   12  SL 1 GLU A 296  LYS A 297  0
SHEET   13  SM 1 GLY A 299  GLN A 300  0
SHEET   14  SN 1 LEU D  74  PRO D  76  0
SHEET   15  SO 1 ALA D  95  GLY D 100  0
SHEET   16  SP 1 PHE D 108  GLY D 114  0
SHEET   17  SQ 1 VAL D 138  SER D 142  0
SHEET   18  SR 1 VAL D 162  VAL D 166  0
SHEET   19  SS 1 ALA D 192  SER D 195  0
SHEET   20  ST 1 GLY D 221  VAL D 225  0
SHEET   21  SU 1 GLU D 246  LEU D 250  0
SHEET   22  SV 1 ILE D 271  LEU D 272  0
SHEET   23  SW 1 LEU B  74  PRO B  76  0
SHEET   24  SX 1 ALA B  95  GLY B 100  0
SHEET   25  SY 1 GLN B 109  GLY B 114  0
SHEET    0  S@ 1 THR B 139  SER B 142  0
SHEET    1  SA 1 SER B 163  VAL B 166  0
SHEET    2  SB 1 ALA B 192  SER B 195  0
SHEET    3  SC 1 GLY B 221  VAL B 225  0
SHEET    4  SD 1 GLU B 246  LEU B 250  0
SHEET    5  SE 1 ILE B 271  LEU B 272  0
ATOM      1  N   ALA R   1      -7.411 -29.800  98.387  1.00 20.00           N
ATOM      2  CA  ALA R   1      -6.215 -30.364  98.990  1.00 20.00            
ATOM      3  C   ALA R   1      -4.984 -29.882  98.219  1.00 20.00           C
ATOM      4  O   ALA R   1      -4.090 -29.263  98.794  1.00 20.00           O
ATOM      5  HA  ALA R   1      -6.156 -29.998 100.016  1.00 20.00            
ATOM      6  CB  ALA R   1      -6.326 -31.889  99.016  1.00 20.00           C
ATOM      7 1HB  ALA R   1      -7.178 -32.181  99.631  1.00 20.00           H
ATOM      8 2HB  ALA R   1      -6.467 -32.260  98.001  1.00 20.00           H
ATOM      9 3HB  ALA R   1      -5.413 -32.313  99.434  1.00 20.00           H
ATOM     10 1HN  ALA R   1      -8.214 -30.011  98.969  1.00 20.00           H
ATOM     11 2HN  ALA R   1      -7.312 -28.794  98.310  1.00 20.00           H
ATOM     12 3HN  ALA R   1      -7.552 -30.204  97.468  1.00 20.00           H
ATOM     13  N   ILE R   2      -4.978 -30.184  96.929  1.00 20.00           N
ATOM     14  CA  ILE R   2      -3.823 -29.891  96.097  1.00 20.00            
ATOM     15  C   ILE R   2      -3.768 -28.388  95.819  1.00 20.00           C
ATOM     16  O   ILE R   2      -2.706 -27.774  95.914  1.00 20.00           O
ATOM     17  HA  ILE R   2      -2.934 -30.171  96.663  1.00 20.00            
ATOM     18  HB  ILE R   2      -4.800 -30.599  94.331  1.00 20.00           H
ATOM     19  CB  ILE R   2      -3.843 -30.750  94.831  1.00 20.00           C
ATOM     20  CG1 ILE R   2      -3.744 -32.238  95.176  1.00 20.00           C
ATOM     21 1HG1 ILE R   2      -2.746 -32.461  95.554  1.00 20.00           H
ATOM     22 2HG1 ILE R   2      -4.447 -32.478  95.974  1.00 20.00           H
ATOM     23  CG2 ILE R   2      -2.749 -30.314  93.855  1.00 20.00           C
ATOM     24 1HG2 ILE R   2      -2.904 -29.271  93.578  1.00 20.00           H
ATOM     25 2HG2 ILE R   2      -1.774 -30.423  94.330  1.00 20.00           H
ATOM     26 3HG2 ILE R   2      -2.790 -30.937  92.962  1.00 20.00           H
ATOM     27  CD1 ILE R   2      -4.038 -33.106  93.951  1.00 20.00           C
ATOM     28 1HD1 ILE R   2      -4.918 -32.721  93.436  1.00 20.00           H
ATOM     29 2HD1 ILE R   2      -3.182 -33.082  93.276  1.00 20.00           H
ATOM     30 3HD1 ILE R   2      -4.222 -34.132  94.268  1.00 20.00           H
ATOM     31  HN  ILE R   2      -5.742 -30.620  96.453  1.00 20.00           H
ATOM     32  N   ASP R   3      -4.925 -27.838  95.483  1.00 20.00           N
ATOM     33  CA  ASP R   3      -4.985 -26.488  94.948  1.00 20.00            
ATOM     34  C   ASP R   3      -4.780 -25.485  96.085  1.00 20.00           C
ATOM     35  O   ASP R   3      -4.489 -24.315  95.841  1.00 20.00           O
ATOM     36  HA  ASP R   3      -4.192 -26.440  94.202  1.00 20.00            
ATOM     37  CB  ASP R   3      -6.347 -26.207  94.311  1.00 20.00           C
ATOM     38 1HB  ASP R   3      -7.129 -26.287  95.065  1.00 20.00           H
ATOM     39 2HB  ASP R   3      -6.372 -25.185  93.933  1.00 20.00           H
ATOM     40  CG  ASP R   3      -6.630 -27.186  93.169  1.00 20.00           C
ATOM     41  OD1 ASP R   3      -6.357 -26.802  92.011  1.00 20.00           O
ATOM     42  OD2 ASP R   3      -7.112 -28.296  93.480  1.00 20.00           O
ATOM     43  HN  ASP R   3      -5.809 -28.297  95.569  1.00 20.00           H
ATOM     44  N   GLU R   4      -4.940 -25.979  97.304  1.00 20.00           N
ATOM     45  CA  GLU R   4      -4.659 -25.175  98.481  1.00 20.00            
ATOM     46  C   GLU R   4      -3.212 -24.677  98.451  1.00 20.00           C
ATOM     47  O   GLU R   4      -2.928 -23.557  98.871  1.00 20.00           O
ATOM     48  HA  GLU R   4      -5.342 -24.328  98.423  1.00 20.00            
ATOM     49  CB  GLU R   4      -4.941 -25.961  99.763  1.00 20.00           C
ATOM     50 1HB  GLU R   4      -4.475 -26.944  99.701  1.00 20.00           H
ATOM     51 2HB  GLU R   4      -4.614 -25.383 100.627  1.00 20.00           H
ATOM     52  CG  GLU R   4      -6.442 -26.194  99.943  1.00 20.00           C
ATOM     53 1HG  GLU R   4      -6.855 -26.645  99.040  1.00 20.00           H
ATOM     54 2HG  GLU R   4      -6.609 -26.901 100.757  1.00 20.00           H
ATOM     55  CD  GLU R   4      -7.170 -24.882 100.242  1.00 20.00           C
ATOM     56  OE1 GLU R   4      -7.905 -24.423  99.342  1.00 20.00           O
ATOM     57  OE2 GLU R   4      -6.973 -24.368 101.365  1.00 20.00           O
ATOM     58  HN  GLU R   4      -5.255 -26.909  97.493  1.00 20.00           H
ATOM     59  N   ASN R   5      -2.335 -25.535  97.949  1.00 20.00           N
ATOM     60  CA  ASN R   5      -0.920 -25.210  97.890  1.00 20.00            
ATOM     61  C   ASN R   5      -0.693 -24.132  96.828  1.00 20.00           C
ATOM     62  O   ASN R   5       0.104 -23.217  97.028  1.00 20.00           O
ATOM     63  HA  ASN R   5      -0.663 -24.869  98.892  1.00 20.00            
ATOM     64  CB  ASN R   5      -0.089 -26.435  97.504  1.00 20.00           C
ATOM     65 1HB  ASN R   5      -0.418 -26.812  96.536  1.00 20.00           H
ATOM     66 2HB  ASN R   5       0.957 -26.150  97.397  1.00 20.00           H
ATOM     67  CG  ASN R   5      -0.218 -27.538  98.557  1.00 20.00           C
ATOM     68  OD1 ASN R   5       0.391 -27.499  99.613  1.00 20.00           O
ATOM     69  ND2 ASN R   5      -1.044 -28.522  98.211  1.00 20.00           N
ATOM     70 1HD2 ASN R   5      -1.485 -28.476  97.360  1.00 20.00           H
ATOM     71 2HD2 ASN R   5      -1.224 -29.308  98.802  1.00 20.00           H
ATOM     72  HN  ASN R   5      -2.578 -26.435  97.588  1.00 20.00           H
ATOM     73  N   LYS R   6      -1.408 -24.275  95.722  1.00 20.00           N
ATOM     74  CA  LYS R   6      -1.344 -23.290  94.656  1.00 20.00            
ATOM     75  C   LYS R   6      -1.807 -21.934  95.193  1.00 20.00           C
ATOM     76  O   LYS R   6      -1.183 -20.909  94.921  1.00 20.00           O
ATOM     77  HA  LYS R   6      -0.301 -23.204  94.353  1.00 20.00            
ATOM     78  CB  LYS R   6      -2.132 -23.769  93.435  1.00 20.00           C
ATOM     79 1HB  LYS R   6      -3.103 -24.151  93.751  1.00 20.00           H
ATOM     80 2HB  LYS R   6      -2.322 -22.929  92.767  1.00 20.00           H
ATOM     81  CG  LYS R   6      -1.368 -24.862  92.685  1.00 20.00           C
ATOM     82 1HG  LYS R   6      -0.370 -24.504  92.430  1.00 20.00           H
ATOM     83 2HG  LYS R   6      -1.240 -25.731  93.331  1.00 20.00           H
ATOM     84  CD  LYS R   6      -2.109 -25.272  91.410  1.00 20.00           C
ATOM     85 1HD  LYS R   6      -1.785 -26.266  91.101  1.00 20.00           H
ATOM     86 2HD  LYS R   6      -3.178 -25.333  91.611  1.00 20.00           H
ATOM     87  CE  LYS R   6      -1.851 -24.273  90.281  1.00 20.00           C
ATOM     88 1HE  LYS R   6      -2.205 -23.284  90.574  1.00 20.00           H
ATOM     89 2HE  LYS R   6      -0.780 -24.187  90.100  1.00 20.00           H
ATOM     90  NZ  LYS R   6      -2.536 -24.703  89.042  1.00 20.00           N
ATOM     91 1HZ  LYS R   6      -2.384 -24.013  88.314  1.00 20.00           H
ATOM     92 2HZ  LYS R   6      -2.163 -25.598  88.743  1.00 20.00           H
ATOM     93 3HZ  LYS R   6      -3.531 -24.794  89.219  1.00 20.00           H
ATOM     94  HN  LYS R   6      -2.022 -25.046  95.549  1.00 20.00           H
ATOM     95  N   GLN R   7      -2.897 -21.972  95.945  1.00 20.00           N
ATOM     96  CA  GLN R   7      -3.504 -20.750  96.444  1.00 20.00            
ATOM     97  C   GLN R   7      -2.585 -20.081  97.468  1.00 20.00           C
ATOM     98  O   GLN R   7      -2.451 -18.858  97.482  1.00 20.00           O
ATOM     99  HA  GLN R   7      -3.618 -20.105  95.573  1.00 20.00            
ATOM    100  CB  GLN R   7      -4.884 -21.029  97.045  1.00 20.00           C
ATOM    101 1HB  GLN R   7      -4.824 -21.883  97.719  1.00 20.00           H
ATOM    102 2HB  GLN R   7      -5.205 -20.174  97.641  1.00 20.00           H
ATOM    103  CG  GLN R   7      -5.913 -21.308  95.948  1.00 20.00           C
ATOM    104 1HG  GLN R   7      -6.083 -20.403  95.365  1.00 20.00           H
ATOM    105 2HG  GLN R   7      -5.524 -22.061  95.262  1.00 20.00           H
ATOM    106  CD  GLN R   7      -7.235 -21.792  96.547  1.00 20.00           C
ATOM    107  OE1 GLN R   7      -8.043 -21.020  97.039  1.00 20.00           O
ATOM    108  NE2 GLN R   7      -7.410 -23.108  96.480  1.00 20.00           N
ATOM    109 1HE2 GLN R   7      -6.724 -23.644  96.076  1.00 20.00           H
ATOM    110 2HE2 GLN R   7      -8.229 -23.563  96.832  1.00 20.00           H
ATOM    111  HN  GLN R   7      -3.363 -22.815  96.212  1.00 20.00           H
ATOM    112  N   LYS R   8      -1.976 -20.912  98.301  1.00 20.00           N
ATOM    113  CA  LYS R   8      -1.036 -20.421  99.295  1.00 20.00            
ATOM    114  C   LYS R   8       0.150 -19.764  98.587  1.00 20.00           C
ATOM    115  O   LYS R   8       0.548 -18.653  98.935  1.00 20.00           O
ATOM    116  HA  LYS R   8      -1.551 -19.661  99.884  1.00 20.00            
ATOM    117  CB  LYS R   8      -0.636 -21.543 100.254  1.00 20.00           C
ATOM    118 1HB  LYS R   8      -1.528 -21.982 100.700  1.00 20.00           H
ATOM    119 2HB  LYS R   8      -0.133 -22.336  99.701  1.00 20.00           H
ATOM    120  CG  LYS R   8       0.286 -21.018 101.357  1.00 20.00           C
ATOM    121 1HG  LYS R   8       1.210 -20.643 100.916  1.00 20.00           H
ATOM    122 2HG  LYS R   8      -0.189 -20.179 101.864  1.00 20.00           H
ATOM    123  CD  LYS R   8       0.609 -22.118 102.371  1.00 20.00           C
ATOM    124 1HD  LYS R   8      -0.297 -22.396 102.911  1.00 20.00           H
ATOM    125 2HD  LYS R   8       0.955 -23.009 101.849  1.00 20.00           H
ATOM    126  CE  LYS R   8       1.677 -21.653 103.362  1.00 20.00           C
ATOM    127 1HE  LYS R   8       1.998 -22.491 103.980  1.00 20.00           H
ATOM    128 2HE  LYS R   8       2.556 -21.302 102.821  1.00 20.00           H
ATOM    129  NZ  LYS R   8       1.151 -20.569 104.221  1.00 20.00           N
ATOM    130 1HZ  LYS R   8       1.791 -20.406 104.991  1.00 20.00           H
ATOM    131 2HZ  LYS R   8       1.057 -19.720 103.675  1.00 20.00           H
ATOM    132 3HZ  LYS R   8       0.244 -20.837 104.587  1.00 20.00           H
ATOM    133  HN  LYS R   8      -2.116 -21.902  98.305  1.00 20.00           H
ATOM    134  N   ALA R   9       0.682 -20.477  97.605  1.00 20.00           N
ATOM    135  CA  ALA R   9       1.861 -20.012  96.895  1.00 20.00            
ATOM    136  C   ALA R   9       1.518 -18.731  96.131  1.00 20.00           C
ATOM    137  O   ALA R   9       2.349 -17.832  96.013  1.00 20.00           O
ATOM    138  HA  ALA R   9       2.628 -19.788  97.636  1.00 20.00            
ATOM    139  CB  ALA R   9       2.373 -21.120  95.974  1.00 20.00           C
ATOM    140 1HB  ALA R   9       2.620 -22.001  96.567  1.00 20.00           H
ATOM    141 2HB  ALA R   9       1.601 -21.376  95.248  1.00 20.00           H
ATOM    142 3HB  ALA R   9       3.264 -20.774  95.449  1.00 20.00           H
ATOM    143  HN  ALA R   9       0.322 -21.357  97.295  1.00 20.00           H
ATOM    144  N   LEU R  10       0.291 -18.689  95.631  1.00 20.00           N
ATOM    145  CA  LEU R  10      -0.187 -17.515  94.921  1.00 20.00            
ATOM    146  C   LEU R  10      -0.166 -16.310  95.863  1.00 20.00           C
ATOM    147  O   LEU R  10       0.424 -15.279  95.544  1.00 20.00           O
ATOM    148  HA  LEU R  10       0.505 -17.325  94.101  1.00 20.00            
ATOM    149  CB  LEU R  10      -1.559 -17.787  94.301  1.00 20.00           C
ATOM    150 1HB  LEU R  10      -1.510 -18.730  93.757  1.00 20.00           H
ATOM    151 2HB  LEU R  10      -2.280 -17.921  95.107  1.00 20.00           H
ATOM    152  HG  LEU R  10      -1.873 -15.735  93.786  1.00 20.00           H
ATOM    153  CG  LEU R  10      -2.092 -16.711  93.352  1.00 20.00           C
ATOM    154  CD1 LEU R  10      -1.382 -16.773  91.998  1.00 20.00           C
ATOM    155 1HD1 LEU R  10      -0.312 -16.622  92.142  1.00 20.00           H
ATOM    156 2HD1 LEU R  10      -1.552 -17.749  91.543  1.00 20.00           H
ATOM    157 3HD1 LEU R  10      -1.775 -15.994  91.345  1.00 20.00           H
ATOM    158  CD2 LEU R  10      -3.611 -16.810  93.207  1.00 20.00           C
ATOM    159 1HD2 LEU R  10      -3.876 -17.795  92.822  1.00 20.00           H
ATOM    160 2HD2 LEU R  10      -4.079 -16.663  94.181  1.00 20.00           H
ATOM    161 3HD2 LEU R  10      -3.962 -16.044  92.516  1.00 20.00           H
ATOM    162  HN  LEU R  10      -0.369 -19.436  95.706  1.00 20.00           H
ATOM    163  N   ALA R  11      -0.817 -16.480  97.005  1.00 20.00           N
ATOM    164  CA  ALA R  11      -0.952 -15.392  97.958  1.00 20.00            
ATOM    165  C   ALA R  11       0.439 -14.893  98.356  1.00 20.00           C
ATOM    166  O   ALA R  11       0.666 -13.687  98.447  1.00 20.00           O
ATOM    167  HA  ALA R  11      -1.492 -14.584  97.466  1.00 20.00            
ATOM    168  CB  ALA R  11      -1.767 -15.867  99.163  1.00 20.00           C
ATOM    169 1HB  ALA R  11      -2.756 -16.183  98.830  1.00 20.00           H
ATOM    170 2HB  ALA R  11      -1.258 -16.706  99.638  1.00 20.00           H
ATOM    171 3HB  ALA R  11      -1.868 -15.051  99.878  1.00 20.00           H
ATOM    172  HN  ALA R  11      -1.246 -17.340  97.281  1.00 20.00           H
ATOM    173  N   ALA R  12       1.332 -15.844  98.582  1.00 20.00           N
ATOM    174  CA  ALA R  12       2.680 -15.518  99.015  1.00 20.00            
ATOM    175  C   ALA R  12       3.377 -14.700  97.926  1.00 20.00           C
ATOM    176  O   ALA R  12       3.986 -13.671  98.211  1.00 20.00           O
ATOM    177  HA  ALA R  12       2.601 -14.912  99.918  1.00 20.00            
ATOM    178  CB  ALA R  12       3.435 -16.806  99.350  1.00 20.00           C
ATOM    179 1HB  ALA R  12       2.907 -17.341 100.139  1.00 20.00           H
ATOM    180 2HB  ALA R  12       3.494 -17.434  98.462  1.00 20.00           H
ATOM    181 3HB  ALA R  12       4.441 -16.560  99.689  1.00 20.00           H
ATOM    182  HN  ALA R  12       1.148 -16.821  98.474  1.00 20.00           H
ATOM    183  N   ALA R  13       3.264 -15.190  96.700  1.00 20.00           N
ATOM    184  CA  ALA R  13       4.017 -14.621  95.595  1.00 20.00            
ATOM    185  C   ALA R  13       3.517 -13.202  95.319  1.00 20.00           C
ATOM    186  O   ALA R  13       4.311 -12.267  95.228  1.00 20.00           O
ATOM    187  HA  ALA R  13       5.064 -14.577  95.895  1.00 20.00            
ATOM    188  CB  ALA R  13       3.894 -15.531  94.371  1.00 20.00           C
ATOM    189 1HB  ALA R  13       4.267 -16.525  94.617  1.00 20.00           H
ATOM    190 2HB  ALA R  13       2.847 -15.600  94.073  1.00 20.00           H
ATOM    191 3HB  ALA R  13       4.478 -15.117  93.549  1.00 20.00           H
ATOM    192  HN  ALA R  13       2.673 -15.959  96.457  1.00 20.00           H
ATOM    193  N   LEU R  14       2.203 -13.086  95.193  1.00 20.00           N
ATOM    194  CA  LEU R  14       1.590 -11.804  94.890  1.00 20.00            
ATOM    195  C   LEU R  14       1.894 -10.818  96.020  1.00 20.00           C
ATOM    196  O   LEU R  14       2.219  -9.659  95.768  1.00 20.00           O
ATOM    197  HA  LEU R  14       2.049 -11.431  93.974  1.00 20.00            
ATOM    198  CB  LEU R  14       0.096 -11.977  94.610  1.00 20.00           C
ATOM    199 1HB  LEU R  14      -0.273 -12.805  95.214  1.00 20.00           H
ATOM    200 2HB  LEU R  14      -0.423 -11.080  94.948  1.00 20.00           H
ATOM    201  HG  LEU R  14       0.073 -11.400  92.550  1.00 20.00           H
ATOM    202  CG  LEU R  14      -0.287 -12.235  93.151  1.00 20.00           C
ATOM    203  CD1 LEU R  14       0.393 -13.499  92.621  1.00 20.00           C
ATOM    204 1HD1 LEU R  14       1.474 -13.359  92.624  1.00 20.00           H
ATOM    205 2HD1 LEU R  14       0.134 -14.345  93.259  1.00 20.00           H
ATOM    206 3HD1 LEU R  14       0.054 -13.694  91.604  1.00 20.00           H
ATOM    207  CD2 LEU R  14      -1.807 -12.289  92.985  1.00 20.00           C
ATOM    208 1HD2 LEU R  14      -2.211 -13.095  93.597  1.00 20.00           H
ATOM    209 2HD2 LEU R  14      -2.241 -11.340  93.301  1.00 20.00           H
ATOM    210 3HD2 LEU R  14      -2.052 -12.469  91.938  1.00 20.00           H
ATOM    211  HN  LEU R  14       1.562 -13.847  95.295  1.00 20.00           H
ATOM    212  N   GLY R  15       1.777 -11.315  97.243  1.00 20.00           N
ATOM    213  CA  GLY R  15       2.088 -10.510  98.411  1.00 20.00            
ATOM    214  C   GLY R  15       3.510  -9.951  98.329  1.00 20.00           C
ATOM    215  O   GLY R  15       3.723  -8.755  98.524  1.00 20.00           O
ATOM    216 1HA  GLY R  15       1.375  -9.689  98.492  1.00 20.00            
ATOM    217 2HA  GLY R  15       1.982 -11.113  99.313  1.00 20.00            
ATOM    218  HN  GLY R  15       1.476 -12.248  97.441  1.00 20.00           H
ATOM    219  N   GLN R  16       4.446 -10.842  98.040  1.00 20.00           N
ATOM    220  CA  GLN R  16       5.843 -10.455  97.939  1.00 20.00            
ATOM    221  C   GLN R  16       6.019  -9.383  96.861  1.00 20.00           C
ATOM    222  O   GLN R  16       6.656  -8.358  97.099  1.00 20.00           O
ATOM    223  HA  GLN R  16       6.101 -10.044  98.915  1.00 20.00            
ATOM    224  CB  GLN R  16       6.730 -11.669  97.655  1.00 20.00           C
ATOM    225 1HB  GLN R  16       6.467 -12.482  98.332  1.00 20.00           H
ATOM    226 2HB  GLN R  16       6.549 -12.027  96.642  1.00 20.00           H
ATOM    227  CG  GLN R  16       8.210 -11.318  97.821  1.00 20.00           C
ATOM    228 1HG  GLN R  16       8.823 -12.072  97.329  1.00 20.00           H
ATOM    229 2HG  GLN R  16       8.419 -10.367  97.331  1.00 20.00           H
ATOM    230  CD  GLN R  16       8.590 -11.229  99.301  1.00 20.00           C
ATOM    231  OE1 GLN R  16       7.761 -11.343 100.189  1.00 20.00           O
ATOM    232  NE2 GLN R  16       9.886 -11.021  99.515  1.00 20.00           N
ATOM    233 1HE2 GLN R  16      10.471 -10.944  98.758  1.00 20.00           H
ATOM    234 2HE2 GLN R  16      10.275 -10.942 100.433  1.00 20.00           H
ATOM    235  HN  GLN R  16       4.264 -11.812  97.878  1.00 20.00           H
ATOM    236  N   ILE R  17       5.445  -9.658  95.699  1.00 20.00           N
ATOM    237  CA  ILE R  17       5.594  -8.767  94.561  1.00 20.00            
ATOM    238  C   ILE R  17       5.054  -7.383  94.928  1.00 20.00           C
ATOM    239  O   ILE R  17       5.695  -6.370  94.655  1.00 20.00           O
ATOM    240  HA  ILE R  17       6.661  -8.677  94.355  1.00 20.00            
ATOM    241  HB  ILE R  17       3.958  -9.750  93.597  1.00 20.00           H
ATOM    242  CB  ILE R  17       4.941  -9.372  93.317  1.00 20.00           C
ATOM    243  CG1 ILE R  17       5.751 -10.562  92.797  1.00 20.00           C
ATOM    244 1HG1 ILE R  17       6.587 -10.202  92.197  1.00 20.00           H
ATOM    245 2HG1 ILE R  17       6.175 -11.113  93.637  1.00 20.00           H
ATOM    246  CG2 ILE R  17       4.727  -8.309  92.238  1.00 20.00           C
ATOM    247 1HG2 ILE R  17       4.026  -7.558  92.602  1.00 20.00           H
ATOM    248 2HG2 ILE R  17       5.679  -7.833  92.002  1.00 20.00           H
ATOM    249 3HG2 ILE R  17       4.323  -8.778  91.341  1.00 20.00           H
ATOM    250  CD1 ILE R  17       4.876 -11.495  91.957  1.00 20.00           C
ATOM    251 1HD1 ILE R  17       4.018 -11.817  92.547  1.00 20.00           H
ATOM    252 2HD1 ILE R  17       4.529 -10.966  91.069  1.00 20.00           H
ATOM    253 3HD1 ILE R  17       5.458 -12.366  91.657  1.00 20.00           H
ATOM    254  HN  ILE R  17       4.886 -10.470  95.530  1.00 20.00           H
ATOM    255  N   GLU R  18       3.879  -7.385  95.541  1.00 20.00           N
ATOM    256  CA  GLU R  18       3.209  -6.141  95.879  1.00 20.00            
ATOM    257  C   GLU R  18       3.986  -5.400  96.970  1.00 20.00           C
ATOM    258  O   GLU R  18       3.938  -4.174  97.047  1.00 20.00           O
ATOM    259  HA  GLU R  18       3.209  -5.553  94.962  1.00 20.00            
ATOM    260  CB  GLU R  18       1.764  -6.396  96.312  1.00 20.00           C
ATOM    261 1HB  GLU R  18       1.731  -7.236  97.006  1.00 20.00           H
ATOM    262 2HB  GLU R  18       1.337  -5.481  96.722  1.00 20.00           H
ATOM    263  CG  GLU R  18       0.893  -6.779  95.114  1.00 20.00           C
ATOM    264 1HG  GLU R  18       0.850  -5.948  94.410  1.00 20.00           H
ATOM    265 2HG  GLU R  18       1.343  -7.620  94.587  1.00 20.00           H
ATOM    266  CD  GLU R  18      -0.523  -7.149  95.562  1.00 20.00           C
ATOM    267  OE1 GLU R  18      -1.401  -6.267  95.452  1.00 20.00           O
ATOM    268  OE2 GLU R  18      -0.694  -8.306  96.003  1.00 20.00           O
ATOM    269  HN  GLU R  18       3.387  -8.215  95.804  1.00 20.00           H
ATOM    270  N   LYS R  19       4.682  -6.177  97.787  1.00 20.00           N
ATOM    271  CA  LYS R  19       5.467  -5.610  98.870  1.00 20.00            
ATOM    272  C   LYS R  19       6.923  -5.468  98.420  1.00 20.00           C
ATOM    273  O   LYS R  19       7.833  -5.450  99.246  1.00 20.00           O
ATOM    274  HA  LYS R  19       5.071  -4.616  99.076  1.00 20.00            
ATOM    275  CB  LYS R  19       5.297  -6.438 100.146  1.00 20.00           C
ATOM    276 1HB  LYS R  19       4.268  -6.791 100.220  1.00 20.00           H
ATOM    277 2HB  LYS R  19       5.934  -7.321 100.098  1.00 20.00           H
ATOM    278  CG  LYS R  19       5.650  -5.614 101.385  1.00 20.00           C
ATOM    279 1HG  LYS R  19       6.712  -5.369 101.373  1.00 20.00           H
ATOM    280 2HG  LYS R  19       5.105  -4.671 101.367  1.00 20.00           H
ATOM    281  CD  LYS R  19       5.313  -6.379 102.667  1.00 20.00           C
ATOM    282 1HD  LYS R  19       5.357  -5.703 103.521  1.00 20.00           H
ATOM    283 2HD  LYS R  19       4.292  -6.757 102.611  1.00 20.00           H
ATOM    284  CE  LYS R  19       6.282  -7.544 102.881  1.00 20.00           C
ATOM    285 1HE  LYS R  19       6.126  -8.300 102.111  1.00 20.00           H
ATOM    286 2HE  LYS R  19       7.309  -7.194 102.780  1.00 20.00           H
ATOM    287  NZ  LYS R  19       6.085  -8.143 104.220  1.00 20.00           N
ATOM    288 1HZ  LYS R  19       6.715  -8.929 104.334  1.00 20.00           H
ATOM    289 2HZ  LYS R  19       6.278  -7.448 104.932  1.00 20.00           H
ATOM    290 3HZ  LYS R  19       5.127  -8.462 104.310  1.00 20.00           H
ATOM    291  HN  LYS R  19       4.716  -7.174  97.717  1.00 20.00           H
ATOM    292  N   GLN R  20       7.096  -5.370  97.110  1.00 20.00           N
ATOM    293  CA  GLN R  20       8.404  -5.078  96.548  1.00 20.00            
ATOM    294  C   GLN R  20       8.307  -3.922  95.550  1.00 20.00           C
ATOM    295  O   GLN R  20       8.906  -2.868  95.756  1.00 20.00           O
ATOM    296  HA  GLN R  20       9.024  -4.785  97.394  1.00 20.00            
ATOM    297  CB  GLN R  20       9.008  -6.320  95.890  1.00 20.00           C
ATOM    298 1HB  GLN R  20       8.228  -6.876  95.369  1.00 20.00           H
ATOM    299 2HB  GLN R  20       9.740  -6.020  95.140  1.00 20.00           H
ATOM    300  CG  GLN R  20       9.676  -7.221  96.930  1.00 20.00           C
ATOM    301 1HG  GLN R  20      10.489  -6.681  97.416  1.00 20.00           H
ATOM    302 2HG  GLN R  20       8.957  -7.482  97.707  1.00 20.00           H
ATOM    303  CD  GLN R  20      10.221  -8.496  96.283  1.00 20.00           C
ATOM    304  OE1 GLN R  20       9.752  -8.948  95.251  1.00 20.00           O
ATOM    305  NE2 GLN R  20      11.235  -9.048  96.944  1.00 20.00           N
ATOM    306 1HE2 GLN R  20      11.543  -8.627  97.749  1.00 20.00           H
ATOM    307 2HE2 GLN R  20      11.688  -9.884  96.635  1.00 20.00           H
ATOM    308  HN  GLN R  20       6.364  -5.487  96.438  1.00 20.00           H
ATOM    309  N   PHE R  21       7.547  -4.159  94.490  1.00 20.00           N
ATOM    310  CA  PHE R  21       7.633  -3.322  93.306  1.00 20.00            
ATOM    311  C   PHE R  21       6.344  -2.521  93.107  1.00 20.00           C
ATOM    312  O   PHE R  21       5.890  -2.340  91.978  1.00 20.00           O
ATOM    313  HA  PHE R  21       8.466  -2.635  93.455  1.00 20.00            
ATOM    314  CB  PHE R  21       7.828  -4.256  92.111  1.00 20.00           C
ATOM    315 1HB  PHE R  21       6.929  -4.860  91.983  1.00 20.00           H
ATOM    316 2HB  PHE R  21       7.940  -3.656  91.208  1.00 20.00           H
ATOM    317  CG  PHE R  21       9.036  -5.187  92.240  1.00 20.00           C
ATOM    318  HD1 PHE R  21      10.443  -3.596  92.150  1.00 20.00           H
ATOM    319  CD1 PHE R  21      10.294  -4.672  92.241  1.00 20.00           C
ATOM    320  HD2 PHE R  21       7.842  -6.942  92.352  1.00 20.00           H
ATOM    321  CD2 PHE R  21       8.850  -6.530  92.353  1.00 20.00           C
ATOM    322  CE1 PHE R  21      11.415  -5.536  92.360  1.00 20.00           C
ATOM    323  HE1 PHE R  21      12.424  -5.123  92.361  1.00 20.00           H
ATOM    324  CE2 PHE R  21       9.971  -7.393  92.473  1.00 20.00           C
ATOM    325  HE2 PHE R  21       9.823  -8.469  92.564  1.00 20.00           H
ATOM    326  CZ  PHE R  21      11.230  -6.878  92.474  1.00 20.00           C
ATOM    327  HZ  PHE R  21      12.090  -7.541  92.566  1.00 20.00           H
ATOM    328  HN  PHE R  21       6.884  -4.905  94.433  1.00 20.00           H
ATOM    329  N   GLY R  22       5.792  -2.062  94.220  1.00 20.00           N
ATOM    330  CA  GLY R  22       4.699  -1.106  94.175  1.00 20.00            
ATOM    331  C   GLY R  22       3.396  -1.739  94.670  1.00 20.00           C
ATOM    332  O   GLY R  22       3.283  -2.962  94.739  1.00 20.00           O
ATOM    333 1HA  GLY R  22       4.943  -0.240  94.789  1.00 20.00            
ATOM    334 2HA  GLY R  22       4.567  -0.747  93.154  1.00 20.00            
ATOM    335  HN  GLY R  22       6.079  -2.333  95.139  1.00 20.00           H
ATOM    336  N   LYS R  23       2.446  -0.877  95.001  1.00 20.00           N
ATOM    337  CA  LYS R  23       1.255  -1.313  95.711  1.00 20.00            
ATOM    338  C   LYS R  23       0.515  -2.352  94.867  1.00 20.00           C
ATOM    339  O   LYS R  23       0.267  -3.466  95.325  1.00 20.00           O
ATOM    340  HA  LYS R  23       1.582  -1.788  96.636  1.00 20.00            
ATOM    341  CB  LYS R  23       0.393  -0.110  96.100  1.00 20.00           C
ATOM    342 1HB  LYS R  23       0.254   0.538  95.234  1.00 20.00           H
ATOM    343 2HB  LYS R  23      -0.596  -0.450  96.405  1.00 20.00           H
ATOM    344  CG  LYS R  23       1.040   0.683  97.238  1.00 20.00           C
ATOM    345 1HG  LYS R  23       2.124   0.667  97.127  1.00 20.00           H
ATOM    346 2HG  LYS R  23       0.729   1.726  97.181  1.00 20.00           H
ATOM    347  CD  LYS R  23       0.652   0.103  98.599  1.00 20.00           C
ATOM    348 1HD  LYS R  23       0.603  -0.984  98.535  1.00 20.00           H
ATOM    349 2HD  LYS R  23       1.421   0.344  99.334  1.00 20.00           H
ATOM    350  CE  LYS R  23      -0.697   0.653  99.066  1.00 20.00           C
ATOM    351 1HE  LYS R  23      -0.643   1.738  99.154  1.00 20.00           H
ATOM    352 2HE  LYS R  23      -1.464   0.431  98.323  1.00 20.00           H
ATOM    353  NZ  LYS R  23      -1.076   0.062 100.369  1.00 20.00           N
ATOM    354 1HZ  LYS R  23      -1.969   0.439 100.665  1.00 20.00           H
ATOM    355 2HZ  LYS R  23      -1.148  -0.945 100.275  1.00 20.00           H
ATOM    356 3HZ  LYS R  23      -0.368   0.286 101.060  1.00 20.00           H
ATOM    357  HN  LYS R  23       2.480   0.100  94.793  1.00 20.00           H
ATOM    358  N   GLY R  24       0.184  -1.951  93.648  1.00 20.00           N
ATOM    359  CA  GLY R  24      -0.654  -2.773  92.792  1.00 20.00            
ATOM    360  C   GLY R  24       0.016  -3.013  91.437  1.00 20.00           C
ATOM    361  O   GLY R  24      -0.555  -2.698  90.394  1.00 20.00           O
ATOM    362 1HA  GLY R  24      -0.851  -3.729  93.279  1.00 20.00            
ATOM    363 2HA  GLY R  24      -1.618  -2.286  92.644  1.00 20.00            
ATOM    364  HN  GLY R  24       0.477  -1.084  93.246  1.00 20.00           H
ATOM    365  N   SER R  25       1.217  -3.570  91.497  1.00 20.00           N
ATOM    366  CA  SER R  25       1.931  -3.939  90.287  1.00 20.00            
ATOM    367  C   SER R  25       1.262  -5.150  89.633  1.00 20.00           C
ATOM    368  O   SER R  25       1.222  -5.255  88.408  1.00 20.00           O
ATOM    369  HA  SER R  25       1.865  -3.068  89.635  1.00 20.00            
ATOM    370  CB  SER R  25       3.401  -4.242  90.586  1.00 20.00           C
ATOM    371 1HB  SER R  25       3.880  -4.633  89.688  1.00 20.00           H
ATOM    372 2HB  SER R  25       3.916  -3.317  90.845  1.00 20.00           H
ATOM    373  HG  SER R  25       4.480  -5.145  92.008  1.00 20.00           H
ATOM    374  OG  SER R  25       3.548  -5.180  91.648  1.00 20.00           O
ATOM    375  HN  SER R  25       1.700  -3.768  92.350  1.00 20.00           H
ATOM    376  N   ILE R  26       0.754  -6.034  90.480  1.00 20.00           N
ATOM    377  CA  ILE R  26       0.055  -7.213  90.000  1.00 20.00            
ATOM    378  C   ILE R  26      -1.327  -7.283  90.653  1.00 20.00           C
ATOM    379  O   ILE R  26      -1.458  -7.086  91.860  1.00 20.00           O
ATOM    380  HA  ILE R  26      -0.077  -7.100  88.924  1.00 20.00            
ATOM    381  HB  ILE R  26       1.868  -8.316  89.736  1.00 20.00           H
ATOM    382  CB  ILE R  26       0.904  -8.467  90.222  1.00 20.00           C
ATOM    383  CG1 ILE R  26       0.256  -9.690  89.571  1.00 20.00           C
ATOM    384 1HG1 ILE R  26      -0.581 -10.030  90.181  1.00 20.00           H
ATOM    385 2HG1 ILE R  26      -0.149  -9.417  88.597  1.00 20.00           H
ATOM    386  CG2 ILE R  26       1.178  -8.687  91.711  1.00 20.00           C
ATOM    387 1HG2 ILE R  26       1.652  -7.798  92.128  1.00 20.00           H
ATOM    388 2HG2 ILE R  26       0.238  -8.874  92.229  1.00 20.00           H
ATOM    389 3HG2 ILE R  26       1.839  -9.544  91.836  1.00 20.00           H
ATOM    390  CD1 ILE R  26       1.269 -10.826  89.408  1.00 20.00           C
ATOM    391 1HD1 ILE R  26       2.155 -10.451  88.895  1.00 20.00           H
ATOM    392 2HD1 ILE R  26       1.551 -11.204  90.391  1.00 20.00           H
ATOM    393 3HD1 ILE R  26       0.823 -11.630  88.823  1.00 20.00           H
ATOM    394  HN  ILE R  26       0.813  -5.953  91.475  1.00 20.00           H
ATOM    395  N   MET R  27      -2.323  -7.565  89.826  1.00 20.00           N
ATOM    396  CA  MET R  27      -3.701  -7.569  90.288  1.00 20.00            
ATOM    397  C   MET R  27      -4.617  -8.257  89.275  1.00 20.00           C
ATOM    398  O   MET R  27      -4.180  -8.623  88.185  1.00 20.00           O
ATOM    399  HA  MET R  27      -3.695  -8.129  91.223  1.00 20.00            
ATOM    400  CB  MET R  27      -4.171  -6.129  90.505  1.00 20.00           C
ATOM    401 1HB  MET R  27      -5.231  -6.123  90.757  1.00 20.00           H
ATOM    402 2HB  MET R  27      -3.640  -5.693  91.352  1.00 20.00           H
ATOM    403  CG  MET R  27      -3.932  -5.280  89.255  1.00 20.00           C
ATOM    404 1HG  MET R  27      -2.863  -5.199  89.059  1.00 20.00           H
ATOM    405 2HG  MET R  27      -4.380  -5.763  88.387  1.00 20.00           H
ATOM    406  SD  MET R  27      -4.635  -3.654  89.478  1.00 20.00           S
ATOM    407  CE  MET R  27      -3.657  -2.730  88.305  1.00 20.00           C
ATOM    408 1HE  MET R  27      -2.620  -2.702  88.639  1.00 20.00           H
ATOM    409 2HE  MET R  27      -3.712  -3.210  87.328  1.00 20.00           H
ATOM    410 3HE  MET R  27      -4.043  -1.713  88.232  1.00 20.00           H
ATOM    411  HN  MET R  27      -2.202  -7.787  88.858  1.00 20.00           H
ATOM    412  N   ARG R  28      -5.872  -8.414  89.670  1.00 20.00           N
ATOM    413  CA  ARG R  28      -6.890  -8.902  88.756  1.00 20.00            
ATOM    414  C   ARG R  28      -7.181  -7.857  87.678  1.00 20.00           C
ATOM    415  O   ARG R  28      -7.270  -6.665  87.971  1.00 20.00           O
ATOM    416  HA  ARG R  28      -6.463  -9.806  88.321  1.00 20.00            
ATOM    417  CB  ARG R  28      -8.186  -9.233  89.499  1.00 20.00           C
ATOM    418 1HB  ARG R  28      -8.385  -8.467  90.249  1.00 20.00           H
ATOM    419 2HB  ARG R  28      -9.023  -9.221  88.801  1.00 20.00           H
ATOM    420  CG  ARG R  28      -8.096 -10.603  90.174  1.00 20.00           C
ATOM    421 1HG  ARG R  28      -9.097 -10.952  90.430  1.00 20.00           H
ATOM    422 2HG  ARG R  28      -7.674 -11.328  89.478  1.00 20.00           H
ATOM    423  CD  ARG R  28      -7.235 -10.537  91.437  1.00 20.00           C
ATOM    424 1HD  ARG R  28      -6.180 -10.496  91.165  1.00 20.00           H
ATOM    425 2HD  ARG R  28      -7.458  -9.626  91.992  1.00 20.00           H
ATOM    426  NE  ARG R  28      -7.491 -11.722  92.286  1.00 20.00           N
ATOM    427  HE  ARG R  28      -6.808 -12.452  92.292  1.00 20.00           H
ATOM    428  CZ  ARG R  28      -8.582 -11.877  93.049  1.00 20.00           C
ATOM    429  NH1 ARG R  28      -9.530 -10.931  93.081  1.00 20.00           N
ATOM    430 1HH1 ARG R  28      -9.429 -10.097  92.531  1.00 20.00           H
ATOM    431 2HH1 ARG R  28     -10.340 -11.059  93.654  1.00 20.00           H
ATOM    432  NH2 ARG R  28      -8.710 -12.993  93.780  1.00 20.00           N
ATOM    433 1HH2 ARG R  28      -9.519 -13.121  94.353  1.00 20.00           H
ATOM    434 2HH2 ARG R  28      -7.996 -13.698  93.752  1.00 20.00           H
ATOM    435  HN  ARG R  28      -6.196  -8.213  90.595  1.00 20.00           H
ATOM    436  N   LEU R  29      -7.322  -8.340  86.452  1.00 20.00           N
ATOM    437  CA  LEU R  29      -7.636  -7.466  85.334  1.00 20.00            
ATOM    438  C   LEU R  29      -9.031  -6.871  85.534  1.00 20.00           C
ATOM    439  O   LEU R  29      -9.258  -5.699  85.237  1.00 20.00           O
ATOM    440  HA  LEU R  29      -6.909  -6.654  85.341  1.00 20.00            
ATOM    441  CB  LEU R  29      -7.469  -8.211  84.008  1.00 20.00           C
ATOM    442 1HB  LEU R  29      -6.690  -8.964  84.133  1.00 20.00           H
ATOM    443 2HB  LEU R  29      -8.396  -8.744  83.795  1.00 20.00           H
ATOM    444  HG  LEU R  29      -6.219  -6.779  83.029  1.00 20.00           H
ATOM    445  CG  LEU R  29      -7.117  -7.350  82.794  1.00 20.00           C
ATOM    446  CD1 LEU R  29      -6.795  -8.221  81.578  1.00 20.00           C
ATOM    447 1HD1 LEU R  29      -5.853  -8.744  81.746  1.00 20.00           H
ATOM    448 2HD1 LEU R  29      -7.593  -8.948  81.430  1.00 20.00           H
ATOM    449 3HD1 LEU R  29      -6.708  -7.591  80.693  1.00 20.00           H
ATOM    450  CD2 LEU R  29      -8.229  -6.341  82.498  1.00 20.00           C
ATOM    451 1HD2 LEU R  29      -9.197  -6.795  82.706  1.00 20.00           H
ATOM    452 2HD2 LEU R  29      -8.097  -5.460  83.127  1.00 20.00           H
ATOM    453 3HD2 LEU R  29      -8.183  -6.048  81.449  1.00 20.00           H
ATOM    454  HN  LEU R  29      -7.225  -9.307  86.218  1.00 20.00           H
ATOM    455  N   GLY R  30      -9.929  -7.706  86.036  1.00 20.00           N
ATOM    456  CA  GLY R  30     -11.332  -7.336  86.114  1.00 20.00            
ATOM    457  C   GLY R  30     -11.512  -6.027  86.886  1.00 20.00           C
ATOM    458  O   GLY R  30     -12.328  -5.188  86.509  1.00 20.00           O
ATOM    459 1HA  GLY R  30     -11.741  -7.229  85.109  1.00 20.00            
ATOM    460 2HA  GLY R  30     -11.895  -8.131  86.604  1.00 20.00            
ATOM    461  HN  GLY R  30      -9.712  -8.618  86.384  1.00 20.00           H
ATOM    462  N   GLU R  31     -10.737  -5.895  87.952  1.00 20.00           N
ATOM    463  CA  GLU R  31     -10.925  -4.794  88.882  1.00 20.00            
ATOM    464  C   GLU R  31     -10.042  -3.609  88.488  1.00 20.00           C
ATOM    465  O   GLU R  31     -10.220  -2.502  88.994  1.00 20.00           O
ATOM    466  HA  GLU R  31     -11.976  -4.518  88.795  1.00 20.00            
ATOM    467  CB  GLU R  31     -10.640  -5.236  90.319  1.00 20.00           C
ATOM    468 1HB  GLU R  31     -10.997  -4.477  91.014  1.00 20.00           H
ATOM    469 2HB  GLU R  31     -11.076  -6.220  90.494  1.00 20.00           H
ATOM    470  CG  GLU R  31      -9.136  -5.383  90.560  1.00 20.00           C
ATOM    471 1HG  GLU R  31      -8.725  -6.125  89.875  1.00 20.00           H
ATOM    472 2HG  GLU R  31      -8.636  -4.438  90.344  1.00 20.00           H
ATOM    473  CD  GLU R  31      -8.851  -5.799  92.004  1.00 20.00           C
ATOM    474  OE1 GLU R  31      -8.942  -4.912  92.879  1.00 20.00           O
ATOM    475  OE2 GLU R  31      -8.547  -6.996  92.200  1.00 20.00           O
ATOM    476  HN  GLU R  31      -9.992  -6.521  88.184  1.00 20.00           H
ATOM    477  N   ASP R  32      -9.108  -3.881  87.588  1.00 20.00           N
ATOM    478  CA  ASP R  32      -8.160  -2.865  87.162  1.00 20.00            
ATOM    479  C   ASP R  32      -8.906  -1.762  86.409  1.00 20.00           C
ATOM    480  O   ASP R  32      -9.502  -2.012  85.363  1.00 20.00           O
ATOM    481  HA  ASP R  32      -7.696  -2.504  88.080  1.00 20.00            
ATOM    482  CB  ASP R  32      -7.109  -3.454  86.219  1.00 20.00           C
ATOM    483 1HB  ASP R  32      -6.628  -4.309  86.693  1.00 20.00           H
ATOM    484 2HB  ASP R  32      -7.592  -3.821  85.314  1.00 20.00           H
ATOM    485  CG  ASP R  32      -6.055  -2.408  85.852  1.00 20.00           C
ATOM    486  OD1 ASP R  32      -6.187  -1.269  86.352  1.00 20.00           O
ATOM    487  OD2 ASP R  32      -5.140  -2.770  85.081  1.00 20.00           O
ATOM    488  HN  ASP R  32      -8.994  -4.774  87.153  1.00 20.00           H
ATOM    489  N   ARG R  33      -8.848  -0.563  86.972  1.00 20.00           N
ATOM    490  CA  ARG R  33      -9.562   0.567  86.400  1.00 20.00            
ATOM    491  C   ARG R  33      -8.739   1.201  85.278  1.00 20.00           C
ATOM    492  O   ARG R  33      -9.292   1.829  84.376  1.00 20.00           O
ATOM    493  HA  ARG R  33     -10.490   0.144  86.016  1.00 20.00            
ATOM    494  CB  ARG R  33      -9.861   1.624  87.465  1.00 20.00           C
ATOM    495 1HB  ARG R  33      -8.927   1.980  87.902  1.00 20.00           H
ATOM    496 2HB  ARG R  33     -10.344   2.485  87.002  1.00 20.00           H
ATOM    497  CG  ARG R  33     -10.761   1.057  88.564  1.00 20.00           C
ATOM    498 1HG  ARG R  33     -10.301   0.167  88.993  1.00 20.00           H
ATOM    499 2HG  ARG R  33     -10.861   1.785  89.369  1.00 20.00           H
ATOM    500  CD  ARG R  33     -12.145   0.707  88.012  1.00 20.00           C
ATOM    501 1HD  ARG R  33     -12.902   0.862  88.781  1.00 20.00           H
ATOM    502 2HD  ARG R  33     -12.393   1.369  87.183  1.00 20.00           H
ATOM    503  NE  ARG R  33     -12.167  -0.701  87.558  1.00 20.00           N
ATOM    504  HE  ARG R  33     -11.386  -1.281  87.789  1.00 20.00           H
ATOM    505  CZ  ARG R  33     -13.169  -1.248  86.855  1.00 20.00           C
ATOM    506  NH1 ARG R  33     -14.240  -0.518  86.517  1.00 20.00           N
ATOM    507 1HH1 ARG R  33     -14.299   0.446  86.789  1.00 20.00           H
ATOM    508 2HH1 ARG R  33     -14.981  -0.938  85.993  1.00 20.00           H
ATOM    509  NH2 ARG R  33     -13.082  -2.537  86.496  1.00 20.00           N
ATOM    510 1HH2 ARG R  33     -13.823  -2.956  85.972  1.00 20.00           H
ATOM    511 2HH2 ARG R  33     -12.277  -3.078  86.753  1.00 20.00           H
ATOM    512  HN  ARG R  33      -8.328  -0.359  87.801  1.00 20.00           H
ATOM    513  N   SER R  34      -7.430   1.016  85.369  1.00 20.00           N
ATOM    514  CA  SER R  34      -6.511   1.722  84.493  1.00 20.00            
ATOM    515  C   SER R  34      -6.584   1.140  83.080  1.00 20.00           C
ATOM    516  O   SER R  34      -6.228   1.808  82.110  1.00 20.00           O
ATOM    517  HA  SER R  34      -6.847   2.759  84.498  1.00 20.00            
ATOM    518  CB  SER R  34      -5.078   1.648  85.023  1.00 20.00           C
ATOM    519 1HB  SER R  34      -4.446   2.331  84.456  1.00 20.00           H
ATOM    520 2HB  SER R  34      -5.057   1.982  86.061  1.00 20.00           H
ATOM    521  HG  SER R  34      -4.900  -0.232  85.687  1.00 20.00           H
ATOM    522  OG  SER R  34      -4.544   0.329  84.939  1.00 20.00           O
ATOM    523  HN  SER R  34      -6.997   0.398  86.026  1.00 20.00           H
ATOM    524  N   MET R  35      -7.048  -0.099  83.007  1.00 20.00           N
ATOM    525  CA  MET R  35      -7.100  -0.806  81.739  1.00 20.00            
ATOM    526  C   MET R  35      -8.334  -0.396  80.933  1.00 20.00           C
ATOM    527  O   MET R  35      -8.320  -0.443  79.704  1.00 20.00           O
ATOM    528  HA  MET R  35      -6.195  -0.516  81.204  1.00 20.00            
ATOM    529  CB  MET R  35      -7.136  -2.314  81.996  1.00 20.00           C
ATOM    530 1HB  MET R  35      -6.463  -2.563  82.817  1.00 20.00           H
ATOM    531 2HB  MET R  35      -8.138  -2.610  82.305  1.00 20.00           H
ATOM    532  CG  MET R  35      -6.731  -3.093  80.743  1.00 20.00           C
ATOM    533 1HG  MET R  35      -6.966  -4.150  80.870  1.00 20.00           H
ATOM    534 2HG  MET R  35      -7.302  -2.740  79.885  1.00 20.00           H
ATOM    535  SD  MET R  35      -4.984  -2.891  80.436  1.00 20.00           S
ATOM    536  CE  MET R  35      -4.320  -3.942  81.717  1.00 20.00           C
ATOM    537 1HE  MET R  35      -4.344  -3.413  82.670  1.00 20.00           H
ATOM    538 2HE  MET R  35      -4.920  -4.849  81.790  1.00 20.00           H
ATOM    539 3HE  MET R  35      -3.291  -4.205  81.474  1.00 20.00           H
ATOM    540  HN  MET R  35      -7.384  -0.617  83.794  1.00 20.00           H
ATOM    541  N   ASP R  36      -9.371  -0.003  81.658  1.00 20.00           N
ATOM    542  CA  ASP R  36     -10.598   0.449  81.024  1.00 20.00            
ATOM    543  C   ASP R  36     -10.297   1.666  80.148  1.00 20.00           C
ATOM    544  O   ASP R  36      -9.401   2.451  80.457  1.00 20.00           O
ATOM    545  HA  ASP R  36     -10.953  -0.404  80.445  1.00 20.00            
ATOM    546  CB  ASP R  36     -11.637   0.863  82.069  1.00 20.00           C
ATOM    547 1HB  ASP R  36     -11.219   1.634  82.716  1.00 20.00           H
ATOM    548 2HB  ASP R  36     -12.503   1.299  81.572  1.00 20.00           H
ATOM    549  CG  ASP R  36     -12.076  -0.336  82.911  1.00 20.00           C
ATOM    550  OD1 ASP R  36     -12.376  -1.382  82.296  1.00 20.00           O
ATOM    551  OD2 ASP R  36     -12.101  -0.180  84.151  1.00 20.00           O
ATOM    552  HN  ASP R  36      -9.382   0.009  82.657  1.00 20.00           H
ATOM    553  N   VAL R  37     -11.062   1.786  79.073  1.00 20.00           N
ATOM    554  CA  VAL R  37     -10.657   2.623  77.957  1.00 20.00            
ATOM    555  C   VAL R  37     -11.487   3.908  77.961  1.00 20.00           C
ATOM    556  O   VAL R  37     -12.703   3.866  78.144  1.00 20.00           O
ATOM    557  HA  VAL R  37      -9.609   2.882  78.102  1.00 20.00            
ATOM    558  HB  VAL R  37     -11.823   1.575  76.508  1.00 20.00           H
ATOM    559  CB  VAL R  37     -10.775   1.841  76.647  1.00 20.00           C
ATOM    560  CG1 VAL R  37     -10.346   2.699  75.455  1.00 20.00           C
ATOM    561 1HG1 VAL R  37     -11.026   3.545  75.354  1.00 20.00           H
ATOM    562 2HG1 VAL R  37      -9.332   3.065  75.617  1.00 20.00           H
ATOM    563 3HG1 VAL R  37     -10.374   2.099  74.546  1.00 20.00           H
ATOM    564  CG2 VAL R  37      -9.965   0.544  76.708  1.00 20.00           C
ATOM    565 1HG2 VAL R  37      -8.920   0.778  76.915  1.00 20.00           H
ATOM    566 2HG2 VAL R  37     -10.358  -0.093  77.501  1.00 20.00           H
ATOM    567 3HG2 VAL R  37     -10.039   0.024  75.753  1.00 20.00           H
ATOM    568  HN  VAL R  37     -11.941   1.325  78.959  1.00 20.00           H
ATOM    569  N   GLU R  38     -10.797   5.021  77.759  1.00 20.00           N
ATOM    570  CA  GLU R  38     -11.471   6.283  77.505  1.00 20.00            
ATOM    571  C   GLU R  38     -11.256   6.716  76.053  1.00 20.00           C
ATOM    572  O   GLU R  38     -10.149   6.610  75.527  1.00 20.00           O
ATOM    573  HA  GLU R  38     -12.528   6.088  77.680  1.00 20.00            
ATOM    574  CB  GLU R  38     -10.993   7.365  78.475  1.00 20.00           C
ATOM    575 1HB  GLU R  38     -11.183   7.048  79.501  1.00 20.00           H
ATOM    576 2HB  GLU R  38      -9.945   7.595  78.283  1.00 20.00           H
ATOM    577  CG  GLU R  38     -11.765   8.669  78.266  1.00 20.00           C
ATOM    578 1HG  GLU R  38     -11.573   9.054  77.265  1.00 20.00           H
ATOM    579 2HG  GLU R  38     -12.836   8.477  78.333  1.00 20.00           H
ATOM    580  CD  GLU R  38     -11.364   9.717  79.307  1.00 20.00           C
ATOM    581  OE1 GLU R  38     -11.936   9.662  80.417  1.00 20.00           O
ATOM    582  OE2 GLU R  38     -10.495  10.549  78.969  1.00 20.00           O
ATOM    583  HN  GLU R  38      -9.798   5.069  77.767  1.00 20.00           H
ATOM    584  N   THR R  39     -12.332   7.195  75.446  1.00 20.00           N
ATOM    585  CA  THR R  39     -12.319   7.495  74.025  1.00 20.00            
ATOM    586  C   THR R  39     -12.426   9.005  73.797  1.00 20.00           C
ATOM    587  O   THR R  39     -13.135   9.697  74.525  1.00 20.00           O
ATOM    588  HA  THR R  39     -11.360   7.177  73.615  1.00 20.00            
ATOM    589  HB  THR R  39     -13.576   7.001  72.323  1.00 20.00           H
ATOM    590  CB  THR R  39     -13.446   6.700  73.363  1.00 20.00           C
ATOM    591  OG1 THR R  39     -14.570   6.919  74.211  1.00 20.00           O
ATOM    592  HG1 THR R  39     -14.965   7.820  74.031  1.00 20.00           H
ATOM    593  CG2 THR R  39     -13.215   5.189  73.432  1.00 20.00           C
ATOM    594 1HG2 THR R  39     -13.101   4.886  74.473  1.00 20.00           H
ATOM    595 2HG2 THR R  39     -12.312   4.934  72.878  1.00 20.00           H
ATOM    596 3HG2 THR R  39     -14.069   4.671  72.994  1.00 20.00           H
ATOM    597  HN  THR R  39     -13.200   7.377  75.909  1.00 20.00           H
ATOM    598  N   ILE R  40     -11.710   9.470  72.784  1.00 20.00           N
ATOM    599  CA  ILE R  40     -11.791  10.867  72.390  1.00 20.00            
ATOM    600  C   ILE R  40     -12.176  10.953  70.912  1.00 20.00           C
ATOM    601  O   ILE R  40     -11.533  10.340  70.062  1.00 20.00           O
ATOM    602  HA  ILE R  40     -12.582  11.328  72.981  1.00 20.00            
ATOM    603  HB  ILE R  40      -9.682  11.136  72.160  1.00 20.00           H
ATOM    604  CB  ILE R  40     -10.489  11.595  72.730  1.00 20.00           C
ATOM    605  CG1 ILE R  40     -10.143  11.437  74.212  1.00 20.00           C
ATOM    606 1HG1 ILE R  40     -10.257  10.393  74.506  1.00 20.00           H
ATOM    607 2HG1 ILE R  40      -9.098  11.701  74.375  1.00 20.00           H
ATOM    608  CG2 ILE R  40     -10.558  13.065  72.312  1.00 20.00           C
ATOM    609 1HG2 ILE R  40     -10.517  13.136  71.225  1.00 20.00           H
ATOM    610 2HG2 ILE R  40     -11.492  13.501  72.669  1.00 20.00           H
ATOM    611 3HG2 ILE R  40      -9.716  13.606  72.744  1.00 20.00           H
ATOM    612  CD1 ILE R  40     -11.040  12.319  75.082  1.00 20.00           C
ATOM    613 1HD1 ILE R  40     -10.798  13.367  74.909  1.00 20.00           H
ATOM    614 2HD1 ILE R  40     -12.084  12.140  74.826  1.00 20.00           H
ATOM    615 3HD1 ILE R  40     -10.878  12.078  76.133  1.00 20.00           H
ATOM    616  HN  ILE R  40     -11.085   8.913  72.238  1.00 20.00           H
ATOM    617  N   SER R  41     -13.224  11.721  70.651  1.00 20.00           N
ATOM    618  CA  SER R  41     -13.734  11.855  69.297  1.00 20.00            
ATOM    619  C   SER R  41     -12.686  12.526  68.407  1.00 20.00           C
ATOM    620  O   SER R  41     -11.921  13.370  68.871  1.00 20.00           O
ATOM    621  HA  SER R  41     -13.928  10.837  68.959  1.00 20.00            
ATOM    622  CB  SER R  41     -15.038  12.655  69.276  1.00 20.00           C
ATOM    623 1HB  SER R  41     -15.788  12.141  69.877  1.00 20.00           H
ATOM    624 2HB  SER R  41     -14.873  13.629  69.738  1.00 20.00           H
ATOM    625  HG  SER R  41     -15.887  11.970  67.599  1.00 20.00           H
ATOM    626  OG  SER R  41     -15.533  12.836  67.952  1.00 20.00           O
ATOM    627  HN  SER R  41     -13.721  12.244  71.343  1.00 20.00           H
ATOM    628  N   THR R  42     -12.684  12.125  67.144  1.00 20.00           N
ATOM    629  CA  THR R  42     -11.775  12.711  66.174  1.00 20.00            
ATOM    630  C   THR R  42     -12.429  13.913  65.490  1.00 20.00           C
ATOM    631  O   THR R  42     -11.764  14.662  64.775  1.00 20.00           O
ATOM    632  HA  THR R  42     -10.899  13.082  66.705  1.00 20.00            
ATOM    633  HB  THR R  42     -10.735  12.019  64.397  1.00 20.00           H
ATOM    634  CB  THR R  42     -11.353  11.612  65.197  1.00 20.00           C
ATOM    635  OG1 THR R  42     -12.583  11.022  64.785  1.00 20.00           O
ATOM    636  HG1 THR R  42     -12.404  10.235  64.195  1.00 20.00           H
ATOM    637  CG2 THR R  42     -10.605  10.470  65.888  1.00 20.00           C
ATOM    638 1HG2 THR R  42     -11.284   9.946  66.561  1.00 20.00           H
ATOM    639 2HG2 THR R  42      -9.769  10.875  66.458  1.00 20.00           H
ATOM    640 3HG2 THR R  42     -10.229   9.775  65.137  1.00 20.00           H
ATOM    641  HN  THR R  42     -13.287  11.414  66.782  1.00 20.00           H
ATOM    642  N   GLY R  43     -13.722  14.061  65.734  1.00 20.00           N
ATOM    643  CA  GLY R  43     -14.479  15.145  65.130  1.00 20.00            
ATOM    644  C   GLY R  43     -15.044  14.729  63.771  1.00 20.00           C
ATOM    645  O   GLY R  43     -15.530  15.567  63.013  1.00 20.00           O
ATOM    646 1HA  GLY R  43     -15.293  15.439  65.792  1.00 20.00            
ATOM    647 2HA  GLY R  43     -13.837  16.018  65.009  1.00 20.00            
ATOM    648  HN  GLY R  43     -14.252  13.458  66.330  1.00 20.00           H
ATOM    649  N   SER R  44     -14.963  13.434  63.503  1.00 20.00           N
ATOM    650  CA  SER R  44     -15.685  12.854  62.384  1.00 20.00            
ATOM    651  C   SER R  44     -16.633  11.761  62.883  1.00 20.00           C
ATOM    652  O   SER R  44     -16.226  10.877  63.634  1.00 20.00           O
ATOM    653  HA  SER R  44     -16.248  13.678  61.946  1.00 20.00            
ATOM    654  CB  SER R  44     -14.721  12.285  61.341  1.00 20.00           C
ATOM    655 1HB  SER R  44     -14.253  13.104  60.795  1.00 20.00           H
ATOM    656 2HB  SER R  44     -13.922  11.740  61.845  1.00 20.00           H
ATOM    657  HG  SER R  44     -16.094  11.917  59.932  1.00 20.00           H
ATOM    658  OG  SER R  44     -15.379  11.417  60.422  1.00 20.00           O
ATOM    659  HN  SER R  44     -14.417  12.786  64.035  1.00 20.00           H
ATOM    660  N   LEU R  45     -17.879  11.857  62.444  1.00 20.00           N
ATOM    661  CA  LEU R  45     -18.892  10.897  62.849  1.00 20.00            
ATOM    662  C   LEU R  45     -18.570   9.533  62.235  1.00 20.00           C
ATOM    663  O   LEU R  45     -18.637   8.511  62.916  1.00 20.00           O
ATOM    664  HA  LEU R  45     -18.842  10.808  63.934  1.00 20.00            
ATOM    665  CB  LEU R  45     -20.290  11.414  62.501  1.00 20.00           C
ATOM    666 1HB  LEU R  45     -20.423  12.388  62.971  1.00 20.00           H
ATOM    667 2HB  LEU R  45     -20.340  11.570  61.423  1.00 20.00           H
ATOM    668  HG  LEU R  45     -21.329   9.546  62.432  1.00 20.00           H
ATOM    669  CG  LEU R  45     -21.458  10.516  62.912  1.00 20.00           C
ATOM    670  CD1 LEU R  45     -21.459  10.275  64.423  1.00 20.00           C
ATOM    671 1HD1 LEU R  45     -20.625   9.624  64.688  1.00 20.00           H
ATOM    672 2HD1 LEU R  45     -21.354  11.227  64.943  1.00 20.00           H
ATOM    673 3HD1 LEU R  45     -22.396   9.802  64.716  1.00 20.00           H
ATOM    674  CD2 LEU R  45     -22.789  11.090  62.423  1.00 20.00           C
ATOM    675 1HD2 LEU R  45     -22.934  12.084  62.846  1.00 20.00           H
ATOM    676 2HD2 LEU R  45     -22.778  11.156  61.335  1.00 20.00           H
ATOM    677 3HD2 LEU R  45     -23.604  10.438  62.739  1.00 20.00           H
ATOM    678  HN  LEU R  45     -18.200  12.574  61.824  1.00 20.00           H
ATOM    679  N   SER R  46     -18.227   9.562  60.956  1.00 20.00           N
ATOM    680  CA  SER R  46     -18.016   8.333  60.210  1.00 20.00            
ATOM    681  C   SER R  46     -16.745   7.635  60.700  1.00 20.00           C
ATOM    682  O   SER R  46     -16.695   6.409  60.774  1.00 20.00           O
ATOM    683  HA  SER R  46     -18.892   7.718  60.413  1.00 20.00            
ATOM    684  CB  SER R  46     -17.924   8.609  58.708  1.00 20.00           C
ATOM    685 1HB  SER R  46     -17.760   7.671  58.177  1.00 20.00           H
ATOM    686 2HB  SER R  46     -18.872   9.013  58.355  1.00 20.00           H
ATOM    687  HG  SER R  46     -17.254  10.424  58.195  1.00 20.00           H
ATOM    688  OG  SER R  46     -16.874   9.520  58.396  1.00 20.00           O
ATOM    689  HN  SER R  46     -18.095  10.403  60.431  1.00 20.00           H
ATOM    690  N   LEU R  47     -15.750   8.448  61.023  1.00 20.00           N
ATOM    691  CA  LEU R  47     -14.464   7.923  61.451  1.00 20.00            
ATOM    692  C   LEU R  47     -14.606   7.316  62.849  1.00 20.00           C
ATOM    693  O   LEU R  47     -14.070   6.242  63.120  1.00 20.00           O
ATOM    694  HA  LEU R  47     -14.187   7.130  60.757  1.00 20.00            
ATOM    695  CB  LEU R  47     -13.386   9.004  61.357  1.00 20.00           C
ATOM    696 1HB  LEU R  47     -13.701   9.741  60.619  1.00 20.00           H
ATOM    697 2HB  LEU R  47     -13.330   9.518  62.317  1.00 20.00           H
ATOM    698  HG  LEU R  47     -12.028   8.064  59.998  1.00 20.00           H
ATOM    699  CG  LEU R  47     -11.982   8.521  60.986  1.00 20.00           C
ATOM    700  CD1 LEU R  47     -11.004   9.694  60.897  1.00 20.00           C
ATOM    701 1HD1 LEU R  47     -11.377  10.425  60.180  1.00 20.00           H
ATOM    702 2HD1 LEU R  47     -10.909  10.163  61.877  1.00 20.00           H
ATOM    703 3HD1 LEU R  47     -10.029   9.330  60.572  1.00 20.00           H
ATOM    704  CD2 LEU R  47     -11.498   7.444  61.959  1.00 20.00           C
ATOM    705 1HD2 LEU R  47     -11.678   7.771  62.983  1.00 20.00           H
ATOM    706 2HD2 LEU R  47     -12.041   6.517  61.774  1.00 20.00           H
ATOM    707 3HD2 LEU R  47     -10.431   7.275  61.813  1.00 20.00           H
ATOM    708  HN  LEU R  47     -15.811   9.446  60.996  1.00 20.00           H
ATOM    709  N   ASP R  48     -15.331   8.028  63.698  1.00 20.00           N
ATOM    710  CA  ASP R  48     -15.626   7.531  65.031  1.00 20.00            
ATOM    711  C   ASP R  48     -16.281   6.152  64.922  1.00 20.00           C
ATOM    712  O   ASP R  48     -15.934   5.236  65.666  1.00 20.00           O
ATOM    713  HA  ASP R  48     -14.665   7.496  65.543  1.00 20.00            
ATOM    714  CB  ASP R  48     -16.597   8.459  65.763  1.00 20.00           C
ATOM    715 1HB  ASP R  48     -17.389   8.773  65.083  1.00 20.00           H
ATOM    716 2HB  ASP R  48     -17.074   7.920  66.582  1.00 20.00           H
ATOM    717  CG  ASP R  48     -15.871   9.690  66.310  1.00 20.00           C
ATOM    718  OD1 ASP R  48     -14.637   9.753  66.118  1.00 20.00           O
ATOM    719  OD2 ASP R  48     -16.566  10.540  66.908  1.00 20.00           O
ATOM    720  HN  ASP R  48     -15.713   8.929  63.489  1.00 20.00           H
ATOM    721  N   ILE R  49     -17.218   6.049  63.990  1.00 20.00           N
ATOM    722  CA  ILE R  49     -17.932   4.801  63.782  1.00 20.00            
ATOM    723  C   ILE R  49     -16.951   3.733  63.294  1.00 20.00           C
ATOM    724  O   ILE R  49     -17.012   2.584  63.728  1.00 20.00           O
ATOM    725  HA  ILE R  49     -18.331   4.488  64.747  1.00 20.00            
ATOM    726  HB  ILE R  49     -18.793   5.625  62.006  1.00 20.00           H
ATOM    727  CB  ILE R  49     -19.124   5.016  62.847  1.00 20.00           C
ATOM    728  CG1 ILE R  49     -20.242   5.787  63.552  1.00 20.00           C
ATOM    729 1HG1 ILE R  49     -20.820   5.106  64.176  1.00 20.00           H
ATOM    730 2HG1 ILE R  49     -19.809   6.536  64.214  1.00 20.00           H
ATOM    731  CG2 ILE R  49     -19.617   3.686  62.274  1.00 20.00           C
ATOM    732 1HG2 ILE R  49     -18.855   3.267  61.617  1.00 20.00           H
ATOM    733 2HG2 ILE R  49     -19.816   2.990  63.090  1.00 20.00           H
ATOM    734 3HG2 ILE R  49     -20.534   3.852  61.708  1.00 20.00           H
ATOM    735  CD1 ILE R  49     -21.164   6.465  62.537  1.00 20.00           C
ATOM    736 1HD1 ILE R  49     -20.574   7.111  61.886  1.00 20.00           H
ATOM    737 2HD1 ILE R  49     -21.666   5.706  61.937  1.00 20.00           H
ATOM    738 3HD1 ILE R  49     -21.908   7.062  63.064  1.00 20.00           H
ATOM    739  HN  ILE R  49     -17.489   6.798  63.385  1.00 20.00           H
ATOM    740  N   ALA R  50     -16.070   4.150  62.396  1.00 20.00           N
ATOM    741  CA  ALA R  50     -15.112   3.231  61.805  1.00 20.00            
ATOM    742  C   ALA R  50     -14.186   2.694  62.898  1.00 20.00           C
ATOM    743  O   ALA R  50     -13.801   1.526  62.872  1.00 20.00           O
ATOM    744  HA  ALA R  50     -15.671   2.401  61.374  1.00 20.00            
ATOM    745  CB  ALA R  50     -14.345   3.942  60.688  1.00 20.00           C
ATOM    746 1HB  ALA R  50     -15.050   4.323  59.949  1.00 20.00           H
ATOM    747 2HB  ALA R  50     -13.776   4.771  61.109  1.00 20.00           H
ATOM    748 3HB  ALA R  50     -13.663   3.238  60.211  1.00 20.00           H
ATOM    749  HN  ALA R  50     -16.005   5.094  62.074  1.00 20.00           H
ATOM    750  N   LEU R  51     -13.854   3.573  63.832  1.00 20.00           N
ATOM    751  CA  LEU R  51     -12.999   3.195  64.945  1.00 20.00            
ATOM    752  C   LEU R  51     -13.718   2.153  65.804  1.00 20.00           C
ATOM    753  O   LEU R  51     -13.093   1.221  66.308  1.00 20.00           O
ATOM    754  HA  LEU R  51     -12.101   2.740  64.528  1.00 20.00            
ATOM    755  CB  LEU R  51     -12.556   4.435  65.726  1.00 20.00           C
ATOM    756 1HB  LEU R  51     -13.435   5.049  65.922  1.00 20.00           H
ATOM    757 2HB  LEU R  51     -12.170   4.112  66.692  1.00 20.00           H
ATOM    758  HG  LEU R  51     -11.795   5.467  64.014  1.00 20.00           H
ATOM    759  CG  LEU R  51     -11.498   5.309  65.051  1.00 20.00           C
ATOM    760  CD1 LEU R  51     -11.421   6.686  65.713  1.00 20.00           C
ATOM    761 1HD1 LEU R  51     -12.371   7.205  65.585  1.00 20.00           H
ATOM    762 2HD1 LEU R  51     -11.212   6.567  66.776  1.00 20.00           H
ATOM    763 3HD1 LEU R  51     -10.624   7.269  65.250  1.00 20.00           H
ATOM    764  CD2 LEU R  51     -10.139   4.607  65.030  1.00 20.00           C
ATOM    765 1HD2 LEU R  51      -9.894   4.258  66.033  1.00 20.00           H
ATOM    766 2HD2 LEU R  51     -10.180   3.756  64.350  1.00 20.00           H
ATOM    767 3HD2 LEU R  51      -9.374   5.306  64.692  1.00 20.00           H
ATOM    768  HN  LEU R  51     -14.158   4.526  63.837  1.00 20.00           H
ATOM    769  N   GLY R  52     -15.021   2.344  65.943  1.00 20.00           N
ATOM    770  CA  GLY R  52     -15.867   1.327  66.545  1.00 20.00            
ATOM    771  C   GLY R  52     -16.166   1.658  68.008  1.00 20.00           C
ATOM    772  O   GLY R  52     -17.289   1.471  68.473  1.00 20.00           O
ATOM    773 1HA  GLY R  52     -16.801   1.250  65.987  1.00 20.00            
ATOM    774 2HA  GLY R  52     -15.376   0.356  66.481  1.00 20.00            
ATOM    775  HN  GLY R  52     -15.499   3.174  65.654  1.00 20.00           H
ATOM    776  N   ALA R  53     -15.142   2.145  68.693  1.00 20.00           N
ATOM    777  CA  ALA R  53     -15.293   2.549  70.080  1.00 20.00            
ATOM    778  C   ALA R  53     -15.917   3.945  70.135  1.00 20.00           C
ATOM    779  O   ALA R  53     -16.595   4.288  71.103  1.00 20.00           O
ATOM    780  HA  ALA R  53     -15.968   1.840  70.561  1.00 20.00            
ATOM    781  CB  ALA R  53     -13.935   2.489  70.781  1.00 20.00           C
ATOM    782 1HB  ALA R  53     -13.504   1.496  70.655  1.00 20.00           H
ATOM    783 2HB  ALA R  53     -13.268   3.232  70.344  1.00 20.00           H
ATOM    784 3HB  ALA R  53     -14.064   2.697  71.843  1.00 20.00           H
ATOM    785  HN  ALA R  53     -14.223   2.264  68.316  1.00 20.00           H
ATOM    786  N   GLY R  54     -15.666   4.712  69.085  1.00 20.00           N
ATOM    787  CA  GLY R  54     -16.248   6.038  68.971  1.00 20.00            
ATOM    788  C   GLY R  54     -15.214   7.120  69.292  1.00 20.00           C
ATOM    789  O   GLY R  54     -15.573   8.260  69.581  1.00 20.00           O
ATOM    790 1HA  GLY R  54     -16.632   6.186  67.961  1.00 20.00            
ATOM    791 2HA  GLY R  54     -17.095   6.127  69.650  1.00 20.00            
ATOM    792  HN  GLY R  54     -15.079   4.441  68.322  1.00 20.00           H
ATOM    793  N   GLY R  55     -13.951   6.723  69.231  1.00 20.00           N
ATOM    794  CA  GLY R  55     -12.861   7.663  69.429  1.00 20.00            
ATOM    795  C   GLY R  55     -11.528   6.930  69.593  1.00 20.00           C
ATOM    796  O   GLY R  55     -11.485   5.701  69.574  1.00 20.00           O
ATOM    797 1HA  GLY R  55     -12.804   8.344  68.580  1.00 20.00            
ATOM    798 2HA  GLY R  55     -13.057   8.272  70.312  1.00 20.00            
ATOM    799  HN  GLY R  55     -13.669   5.781  69.050  1.00 20.00           H
ATOM    800  N   LEU R  56     -10.473   7.716  69.751  1.00 20.00           N
ATOM    801  CA  LEU R  56      -9.139   7.157  69.896  1.00 20.00            
ATOM    802  C   LEU R  56      -8.907   6.775  71.359  1.00 20.00           C
ATOM    803  O   LEU R  56      -9.170   7.568  72.261  1.00 20.00           O
ATOM    804  HA  LEU R  56      -9.097   6.251  69.291  1.00 20.00            
ATOM    805  CB  LEU R  56      -8.091   8.123  69.338  1.00 20.00           C
ATOM    806 1HB  LEU R  56      -8.187   9.074  69.862  1.00 20.00           H
ATOM    807 2HB  LEU R  56      -7.102   7.728  69.572  1.00 20.00           H
ATOM    808  HG  LEU R  56      -9.184   8.668  67.582  1.00 20.00           H
ATOM    809  CG  LEU R  56      -8.160   8.391  67.833  1.00 20.00           C
ATOM    810  CD1 LEU R  56      -7.266   9.571  67.445  1.00 20.00           C
ATOM    811 1HD1 LEU R  56      -7.594  10.465  67.975  1.00 20.00           H
ATOM    812 2HD1 LEU R  56      -6.233   9.347  67.715  1.00 20.00           H
ATOM    813 3HD1 LEU R  56      -7.333   9.739  66.371  1.00 20.00           H
ATOM    814  CD2 LEU R  56      -7.824   7.130  67.035  1.00 20.00           C
ATOM    815 1HD2 LEU R  56      -6.899   6.696  67.414  1.00 20.00           H
ATOM    816 2HD2 LEU R  56      -8.634   6.408  67.139  1.00 20.00           H
ATOM    817 3HD2 LEU R  56      -7.700   7.388  65.983  1.00 20.00           H
ATOM    818  HN  LEU R  56     -10.519   8.714  69.782  1.00 20.00           H
ATOM    819  N   PRO R  57      -8.411   5.558  71.619  1.00 20.00           N
ATOM    820  CA  PRO R  57      -8.213   5.103  72.998  1.00 20.00            
ATOM    821  C   PRO R  57      -7.098   5.860  73.701  1.00 20.00           C
ATOM    822  O   PRO R  57      -6.010   6.021  73.151  1.00 20.00           O
ATOM    823  HA  PRO R  57      -9.107   5.298  73.591  1.00 20.00            
ATOM    824  CB  PRO R  57      -7.882   3.617  72.845  1.00 20.00           C
ATOM    825 1HB  PRO R  57      -7.193   3.278  73.619  1.00 20.00           H
ATOM    826 2HB  PRO R  57      -8.775   2.997  72.921  1.00 20.00           H
ATOM    827  CG  PRO R  57      -7.263   3.529  71.479  1.00 20.00           C
ATOM    828 1HG  PRO R  57      -6.198   3.758  71.514  1.00 20.00           H
ATOM    829 2HG  PRO R  57      -7.359   2.525  71.067  1.00 20.00           H
ATOM    830  CD  PRO R  57      -8.005   4.530  70.643  1.00 20.00           C
ATOM    831 1HD  PRO R  57      -7.372   4.948  69.860  1.00 20.00           H
ATOM    832 2HD  PRO R  57      -8.868   4.081  70.151  1.00 20.00           H
ATOM    833  N   MET R  58      -7.403   6.310  74.909  1.00 20.00           N
ATOM    834  CA  MET R  58      -6.451   7.096  75.677  1.00 20.00            
ATOM    835  C   MET R  58      -5.368   6.203  76.285  1.00 20.00           C
ATOM    836  O   MET R  58      -5.631   5.055  76.639  1.00 20.00           O
ATOM    837  HA  MET R  58      -6.003   7.790  74.966  1.00 20.00            
ATOM    838  CB  MET R  58      -7.186   7.840  76.793  1.00 20.00           C
ATOM    839 1HB  MET R  58      -7.850   7.153  77.318  1.00 20.00           H
ATOM    840 2HB  MET R  58      -6.467   8.209  77.524  1.00 20.00           H
ATOM    841  CG  MET R  58      -7.997   9.010  76.231  1.00 20.00           C
ATOM    842 1HG  MET R  58      -8.510   8.703  75.320  1.00 20.00           H
ATOM    843 2HG  MET R  58      -8.765   9.307  76.945  1.00 20.00           H
ATOM    844  SD  MET R  58      -6.918  10.390  75.887  1.00 20.00           S
ATOM    845  CE  MET R  58      -6.829  11.127  77.510  1.00 20.00           C
ATOM    846 1HE  MET R  58      -7.832  11.391  77.844  1.00 20.00           H
ATOM    847 2HE  MET R  58      -6.390  10.415  78.209  1.00 20.00           H
ATOM    848 3HE  MET R  58      -6.211  12.024  77.469  1.00 20.00           H
ATOM    849  HN  MET R  58      -8.279   6.146  75.363  1.00 20.00           H
ATOM    850  N   GLY R  59      -4.172   6.765  76.389  1.00 20.00           N
ATOM    851  CA  GLY R  59      -3.061   6.053  76.997  1.00 20.00            
ATOM    852  C   GLY R  59      -2.404   5.104  75.992  1.00 20.00           C
ATOM    853  O   GLY R  59      -1.740   4.144  76.383  1.00 20.00           O
ATOM    854 1HA  GLY R  59      -2.323   6.767  77.363  1.00 20.00            
ATOM    855 2HA  GLY R  59      -3.414   5.488  77.859  1.00 20.00            
ATOM    856  HN  GLY R  59      -3.958   7.688  76.068  1.00 20.00           H
ATOM    857  N   ARG R  60      -2.612   5.404  74.719  1.00 20.00           N
ATOM    858  CA  ARG R  60      -2.106   4.552  73.657  1.00 20.00            
ATOM    859  C   ARG R  60      -1.326   5.383  72.636  1.00 20.00           C
ATOM    860  O   ARG R  60      -1.335   6.612  72.693  1.00 20.00           O
ATOM    861  HA  ARG R  60      -1.455   3.837  74.159  1.00 20.00            
ATOM    862  CB  ARG R  60      -3.246   3.822  72.945  1.00 20.00           C
ATOM    863 1HB  ARG R  60      -3.904   4.548  72.465  1.00 20.00           H
ATOM    864 2HB  ARG R  60      -2.841   3.189  72.156  1.00 20.00           H
ATOM    865  CG  ARG R  60      -4.050   2.969  73.929  1.00 20.00           C
ATOM    866 1HG  ARG R  60      -4.335   3.573  74.790  1.00 20.00           H
ATOM    867 2HG  ARG R  60      -4.973   2.634  73.455  1.00 20.00           H
ATOM    868  CD  ARG R  60      -3.239   1.758  74.393  1.00 20.00           C
ATOM    869 1HD  ARG R  60      -2.683   1.339  73.555  1.00 20.00           H
ATOM    870 2HD  ARG R  60      -2.507   2.065  75.140  1.00 20.00           H
ATOM    871  NE  ARG R  60      -4.142   0.733  74.963  1.00 20.00           N
ATOM    872  HE  ARG R  60      -4.188   0.649  75.958  1.00 20.00           H
ATOM    873  CZ  ARG R  60      -4.903  -0.090  74.228  1.00 20.00           C
ATOM    874  NH1 ARG R  60      -4.883  -0.021  72.889  1.00 20.00           N
ATOM    875 1HH1 ARG R  60      -4.295   0.649  72.428  1.00 20.00           H
ATOM    876 2HH1 ARG R  60      -5.455  -0.641  72.352  1.00 20.00           H
ATOM    877  NH2 ARG R  60      -5.685  -0.982  74.851  1.00 20.00           N
ATOM    878 1HH2 ARG R  60      -6.258  -1.601  74.313  1.00 20.00           H
ATOM    879 2HH2 ARG R  60      -5.696  -1.028  75.854  1.00 20.00           H
ATOM    880  HN  ARG R  60      -3.115   6.211  74.410  1.00 20.00           H
ATOM    881  N   ILE R  61      -0.669   4.679  71.725  1.00 20.00           N
ATOM    882  CA  ILE R  61       0.035   5.336  70.637  1.00 20.00            
ATOM    883  C   ILE R  61      -0.771   5.177  69.346  1.00 20.00           C
ATOM    884  O   ILE R  61      -1.302   4.103  69.069  1.00 20.00           O
ATOM    885  HA  ILE R  61       0.094   6.397  70.878  1.00 20.00            
ATOM    886  HB  ILE R  61       1.432   3.729  70.439  1.00 20.00           H
ATOM    887  CB  ILE R  61       1.469   4.814  70.534  1.00 20.00           C
ATOM    888  CG1 ILE R  61       2.260   5.130  71.805  1.00 20.00           C
ATOM    889 1HG1 ILE R  61       2.660   6.142  71.746  1.00 20.00           H
ATOM    890 2HG1 ILE R  61       1.595   5.100  72.668  1.00 20.00           H
ATOM    891  CG2 ILE R  61       2.161   5.354  69.280  1.00 20.00           C
ATOM    892 1HG2 ILE R  61       1.689   4.928  68.394  1.00 20.00           H
ATOM    893 2HG2 ILE R  61       2.070   6.439  69.254  1.00 20.00           H
ATOM    894 3HG2 ILE R  61       3.215   5.077  69.299  1.00 20.00           H
ATOM    895  CD1 ILE R  61       3.404   4.134  72.001  1.00 20.00           C
ATOM    896 1HD1 ILE R  61       2.999   3.125  72.073  1.00 20.00           H
ATOM    897 2HD1 ILE R  61       4.086   4.192  71.152  1.00 20.00           H
ATOM    898 3HD1 ILE R  61       3.944   4.375  72.917  1.00 20.00           H
ATOM    899  HN  ILE R  61      -0.613   3.681  71.724  1.00 20.00           H
ATOM    900  N   VAL R  62      -0.837   6.263  68.590  1.00 20.00           N
ATOM    901  CA  VAL R  62      -1.609   6.273  67.359  1.00 20.00            
ATOM    902  C   VAL R  62      -0.757   6.861  66.232  1.00 20.00           C
ATOM    903  O   VAL R  62       0.055   7.755  66.466  1.00 20.00           O
ATOM    904  HA  VAL R  62      -1.849   5.238  67.113  1.00 20.00            
ATOM    905  HB  VAL R  62      -2.681   8.036  67.903  1.00 20.00           H
ATOM    906  CB  VAL R  62      -2.923   7.027  67.570  1.00 20.00           C
ATOM    907  CG1 VAL R  62      -3.708   7.139  66.261  1.00 20.00           C
ATOM    908 1HG1 VAL R  62      -3.160   7.771  65.562  1.00 20.00           H
ATOM    909 2HG1 VAL R  62      -3.837   6.147  65.829  1.00 20.00           H
ATOM    910 3HG1 VAL R  62      -4.685   7.579  66.460  1.00 20.00           H
ATOM    911  CG2 VAL R  62      -3.767   6.362  68.660  1.00 20.00           C
ATOM    912 1HG2 VAL R  62      -3.910   5.309  68.418  1.00 20.00           H
ATOM    913 2HG2 VAL R  62      -3.256   6.449  69.619  1.00 20.00           H
ATOM    914 3HG2 VAL R  62      -4.737   6.856  68.720  1.00 20.00           H
ATOM    915  HN  VAL R  62      -0.377   7.124  68.806  1.00 20.00           H
ATOM    916  N   GLU R  63      -0.971   6.336  65.035  1.00 20.00           N
ATOM    917  CA  GLU R  63      -0.301   6.860  63.857  1.00 20.00            
ATOM    918  C   GLU R  63      -1.330   7.316  62.820  1.00 20.00           C
ATOM    919  O   GLU R  63      -2.331   6.638  62.594  1.00 20.00           O
ATOM    920  HA  GLU R  63       0.275   7.716  64.208  1.00 20.00            
ATOM    921  CB  GLU R  63       0.653   5.823  63.262  1.00 20.00           C
ATOM    922 1HB  GLU R  63       1.434   5.585  63.985  1.00 20.00           H
ATOM    923 2HB  GLU R  63       0.089   4.950  62.933  1.00 20.00           H
ATOM    924  CG  GLU R  63       1.357   6.374  62.020  1.00 20.00           C
ATOM    925 1HG  GLU R  63       0.636   6.490  61.211  1.00 20.00           H
ATOM    926 2HG  GLU R  63       1.758   7.365  62.234  1.00 20.00           H
ATOM    927  CD  GLU R  63       2.488   5.446  61.573  1.00 20.00           C
ATOM    928  OE1 GLU R  63       2.305   4.218  61.719  1.00 20.00           O
ATOM    929  OE2 GLU R  63       3.510   5.985  61.097  1.00 20.00           O
ATOM    930  HN  GLU R  63      -1.588   5.567  64.864  1.00 20.00           H
ATOM    931  N   ILE R  64      -1.048   8.463  62.219  1.00 20.00           N
ATOM    932  CA  ILE R  64      -1.806   8.906  61.061  1.00 20.00            
ATOM    933  C   ILE R  64      -0.851   9.135  59.888  1.00 20.00           C
ATOM    934  O   ILE R  64       0.101   9.906  59.999  1.00 20.00           O
ATOM    935  HA  ILE R  64      -2.495   8.105  60.795  1.00 20.00            
ATOM    936  HB  ILE R  64      -1.980  10.971  61.592  1.00 20.00           H
ATOM    937  CB  ILE R  64      -2.652  10.132  61.413  1.00 20.00           C
ATOM    938  CG1 ILE R  64      -3.442   9.901  62.703  1.00 20.00           C
ATOM    939 1HG1 ILE R  64      -4.067   9.015  62.597  1.00 20.00           H
ATOM    940 2HG1 ILE R  64      -2.753   9.710  63.526  1.00 20.00           H
ATOM    941  CG2 ILE R  64      -3.562  10.523  60.246  1.00 20.00           C
ATOM    942 1HG2 ILE R  64      -2.982  10.542  59.324  1.00 20.00           H
ATOM    943 2HG2 ILE R  64      -4.368   9.795  60.154  1.00 20.00           H
ATOM    944 3HG2 ILE R  64      -3.983  11.511  60.430  1.00 20.00           H
ATOM    945  CD1 ILE R  64      -4.317  11.112  63.034  1.00 20.00           C
ATOM    946 1HD1 ILE R  64      -3.731  12.025  62.925  1.00 20.00           H
ATOM    947 2HD1 ILE R  64      -5.167  11.143  62.353  1.00 20.00           H
ATOM    948 3HD1 ILE R  64      -4.676  11.031  64.060  1.00 20.00           H
ATOM    949  HN  ILE R  64      -0.319   9.082  62.509  1.00 20.00           H
ATOM    950  N   TYR R  65      -1.138   8.450  58.791  1.00 20.00           N
ATOM    951  CA  TYR R  65      -0.361   8.624  57.575  1.00 20.00            
ATOM    952  C   TYR R  65      -1.269   8.653  56.344  1.00 20.00           C
ATOM    953  O   TYR R  65      -2.401   8.173  56.391  1.00 20.00           O
ATOM    954  HA  TYR R  65       0.169   9.573  57.649  1.00 20.00            
ATOM    955  CB  TYR R  65       0.561   7.406  57.486  1.00 20.00           C
ATOM    956 1HB  TYR R  65       1.395   7.643  56.826  1.00 20.00           H
ATOM    957 2HB  TYR R  65       0.981   7.208  58.472  1.00 20.00           H
ATOM    958  CG  TYR R  65      -0.130   6.139  56.978  1.00 20.00           C
ATOM    959  HD1 TYR R  65       0.295   6.559  54.918  1.00 20.00           H
ATOM    960  CD1 TYR R  65      -0.167   5.869  55.625  1.00 20.00           C
ATOM    961  HD2 TYR R  65      -0.685   5.479  58.941  1.00 20.00           H
ATOM    962  CD2 TYR R  65      -0.715   5.266  57.872  1.00 20.00           C
ATOM    963  CE1 TYR R  65      -0.817   4.677  55.146  1.00 20.00           C
ATOM    964  HE1 TYR R  65      -0.854   4.452  54.080  1.00 20.00           H
ATOM    965  HE2 TYR R  65      -1.830   3.375  58.089  1.00 20.00           H
ATOM    966  CE2 TYR R  65      -1.364   4.073  57.394  1.00 20.00           C
ATOM    967  CZ  TYR R  65      -1.384   3.838  56.054  1.00 20.00           C
ATOM    968  OH  TYR R  65      -1.997   2.711  55.603  1.00 20.00           O
ATOM    969  HH  TYR R  65      -2.207   2.803  54.629  1.00 20.00           H
ATOM    970  HN  TYR R  65      -1.884   7.788  58.724  1.00 20.00           H
ATOM    971  N   GLY R  66      -0.739   9.221  55.271  1.00 20.00           N
ATOM    972  CA  GLY R  66      -1.525   9.422  54.065  1.00 20.00            
ATOM    973  C   GLY R  66      -0.723  10.187  53.010  1.00 20.00           C
ATOM    974  O   GLY R  66       0.273  10.834  53.330  1.00 20.00           O
ATOM    975 1HA  GLY R  66      -1.835   8.458  53.663  1.00 20.00            
ATOM    976 2HA  GLY R  66      -2.433   9.974  54.307  1.00 20.00            
ATOM    977  HN  GLY R  66       0.207   9.540  55.216  1.00 20.00           H
ATOM    978  N   PRO R  67      -1.141  10.128  51.738  1.00 20.00           N
ATOM    979  CA  PRO R  67      -0.507  10.941  50.697  1.00 20.00           C
ATOM    980  C   PRO R  67      -0.461  12.415  51.065  1.00 20.00           C
ATOM    981  O   PRO R  67      -0.879  12.800  52.156  1.00 20.00           O
ATOM    982  HA  PRO R  67       0.535  10.646  50.574  1.00 20.00           H
ATOM    983  CB  PRO R  67      -1.375  10.690  49.462  1.00 20.00           C
ATOM    984 1HB  PRO R  67      -2.170  11.431  49.373  1.00 20.00           H
ATOM    985 2HB  PRO R  67      -0.790  10.739  48.544  1.00 20.00           H
ATOM    986  CG  PRO R  67      -1.933   9.292  49.701  1.00 20.00           C
ATOM    987 1HG  PRO R  67      -2.828   9.107  49.107  1.00 20.00           H
ATOM    988 2HG  PRO R  67      -1.217   8.518  49.426  1.00 20.00           H
ATOM    989  CD  PRO R  67      -2.228   9.294  51.192  1.00 20.00           C
ATOM    990 1HD  PRO R  67      -3.207   9.720  51.411  1.00 20.00           H
ATOM    991 2HD  PRO R  67      -2.222   8.287  51.608  1.00 20.00           H
ATOM    992  N   GLU R  68       0.049  13.209  50.134  1.00 20.00           N
ATOM    993  CA  GLU R  68       0.139  14.644  50.342  1.00 20.00            
ATOM    994  C   GLU R  68      -1.261  15.254  50.443  1.00 20.00           C
ATOM    995  O   GLU R  68      -2.192  14.792  49.785  1.00 20.00           O
ATOM    996  HA  GLU R  68       0.665  14.767  51.288  1.00 20.00            
ATOM    997  CB  GLU R  68       0.948  15.310  49.227  1.00 20.00           C
ATOM    998 1HB  GLU R  68       1.858  14.738  49.042  1.00 20.00           H
ATOM    999 2HB  GLU R  68       0.325  15.427  48.341  1.00 20.00           H
ATOM   1000  CG  GLU R  68       1.388  16.717  49.635  1.00 20.00           C
ATOM   1001 1HG  GLU R  68       0.523  17.290  49.969  1.00 20.00           H
ATOM   1002 2HG  GLU R  68       2.076  16.658  50.478  1.00 20.00           H
ATOM   1003  CD  GLU R  68       2.064  17.440  48.468  1.00 20.00           C
ATOM   1004  OE1 GLU R  68       2.703  18.480  48.738  1.00 20.00           O
ATOM   1005  OE2 GLU R  68       1.927  16.936  47.332  1.00 20.00           O
ATOM   1006  HN  GLU R  68       0.397  12.886  49.254  1.00 20.00           H
ATOM   1007  N   SER R  69      -1.365  16.282  51.272  1.00 20.00           N
ATOM   1008  CA  SER R  69      -2.553  17.119  51.280  1.00 20.00            
ATOM   1009  C   SER R  69      -3.795  16.262  51.533  1.00 20.00           C
ATOM   1010  O   SER R  69      -4.843  16.489  50.932  1.00 20.00           O
ATOM   1011  HA  SER R  69      -2.402  17.826  52.097  1.00 20.00            
ATOM   1012  CB  SER R  69      -2.696  17.886  49.964  1.00 20.00           C
ATOM   1013 1HB  SER R  69      -2.801  17.178  49.142  1.00 20.00           H
ATOM   1014 2HB  SER R  69      -3.608  18.482  49.989  1.00 20.00           H
ATOM   1015  HG  SER R  69      -1.628  19.103  48.788  1.00 20.00           H
ATOM   1016  OG  SER R  69      -1.580  18.737  49.717  1.00 20.00           O
ATOM   1017  HN  SER R  69      -0.658  16.546  51.927  1.00 20.00           H
ATOM   1018  N   SER R  70      -3.636  15.295  52.425  1.00 20.00           N
ATOM   1019  CA  SER R  70      -4.699  14.342  52.693  1.00 20.00            
ATOM   1020  C   SER R  70      -5.523  14.801  53.897  1.00 20.00           C
ATOM   1021  O   SER R  70      -6.707  14.485  54.000  1.00 20.00           O
ATOM   1022  HA  SER R  70      -5.311  14.332  51.791  1.00 20.00            
ATOM   1023  CB  SER R  70      -4.133  12.942  52.939  1.00 20.00           C
ATOM   1024 1HB  SER R  70      -4.926  12.290  53.305  1.00 20.00           H
ATOM   1025 2HB  SER R  70      -3.784  12.520  51.996  1.00 20.00           H
ATOM   1026  HG  SER R  70      -2.192  12.808  53.406  1.00 20.00           H
ATOM   1027  OG  SER R  70      -3.061  12.956  53.878  1.00 20.00           O
ATOM   1028  HN  SER R  70      -2.801  15.159  52.959  1.00 20.00           H
ATOM   1029  N   GLY R  71      -4.864  15.539  54.778  1.00 20.00           N
ATOM   1030  CA  GLY R  71      -5.537  16.100  55.937  1.00 20.00            
ATOM   1031  C   GLY R  71      -5.037  15.451  57.229  1.00 20.00           C
ATOM   1032  O   GLY R  71      -5.821  15.191  58.141  1.00 20.00           O
ATOM   1033 1HA  GLY R  71      -5.365  17.176  55.976  1.00 20.00            
ATOM   1034 2HA  GLY R  71      -6.613  15.953  55.844  1.00 20.00            
ATOM   1035  HN  GLY R  71      -3.889  15.754  54.710  1.00 20.00           H
ATOM   1036  N   LYS R  72      -3.735  15.210  57.267  1.00 20.00           N
ATOM   1037  CA  LYS R  72      -3.106  14.680  58.466  1.00 20.00            
ATOM   1038  C   LYS R  72      -3.162  15.734  59.574  1.00 20.00           C
ATOM   1039  O   LYS R  72      -3.703  15.481  60.649  1.00 20.00           O
ATOM   1040  HA  LYS R  72      -3.687  13.814  58.784  1.00 20.00            
ATOM   1041  CB  LYS R  72      -1.691  14.187  58.156  1.00 20.00           C
ATOM   1042 1HB  LYS R  72      -1.072  15.025  57.836  1.00 20.00           H
ATOM   1043 2HB  LYS R  72      -1.237  13.783  59.060  1.00 20.00           H
ATOM   1044  CG  LYS R  72      -1.711  13.115  57.065  1.00 20.00           C
ATOM   1045 1HG  LYS R  72      -2.367  12.298  57.365  1.00 20.00           H
ATOM   1046 2HG  LYS R  72      -2.122  13.533  56.146  1.00 20.00           H
ATOM   1047  CD  LYS R  72      -0.303  12.576  56.800  1.00 20.00           C
ATOM   1048 1HD  LYS R  72       0.136  12.225  57.734  1.00 20.00           H
ATOM   1049 2HD  LYS R  72      -0.358  11.718  56.131  1.00 20.00           H
ATOM   1050  CE  LYS R  72       0.590  13.654  56.184  1.00 20.00           C
ATOM   1051 1HE  LYS R  72       0.620  14.527  56.836  1.00 20.00           H
ATOM   1052 2HE  LYS R  72       1.612  13.284  56.099  1.00 20.00           H
ATOM   1053  NZ  LYS R  72       0.085  14.044  54.848  1.00 20.00           N
ATOM   1054 1HZ  LYS R  72       0.748  14.671  54.406  1.00 20.00           H
ATOM   1055 2HZ  LYS R  72      -0.029  13.215  54.275  1.00 20.00           H
ATOM   1056 3HZ  LYS R  72      -0.809  14.512  54.947  1.00 20.00           H
ATOM   1057  HN  LYS R  72      -3.114  15.369  56.500  1.00 20.00           H
ATOM   1058  N   THR R  73      -2.596  16.893  59.273  1.00 20.00           N
ATOM   1059  CA  THR R  73      -2.499  17.957  60.258  1.00 20.00            
ATOM   1060  C   THR R  73      -3.891  18.487  60.609  1.00 20.00           C
ATOM   1061  O   THR R  73      -4.237  18.603  61.783  1.00 20.00           O
ATOM   1062  HA  THR R  73      -2.075  17.541  61.172  1.00 20.00            
ATOM   1063  HB  THR R  73      -1.965  19.465  58.788  1.00 20.00           H
ATOM   1064  CB  THR R  73      -1.562  19.031  59.703  1.00 20.00           C
ATOM   1065  OG1 THR R  73      -0.310  18.364  59.568  1.00 20.00           O
ATOM   1066  HG1 THR R  73       0.070  18.164  60.471  1.00 20.00           H
ATOM   1067  CG2 THR R  73      -1.283  20.144  60.715  1.00 20.00           C
ATOM   1068 1HG2 THR R  73      -1.003  19.704  61.672  1.00 20.00           H
ATOM   1069 2HG2 THR R  73      -2.179  20.752  60.842  1.00 20.00           H
ATOM   1070 3HG2 THR R  73      -0.468  20.770  60.351  1.00 20.00           H
ATOM   1071  HN  THR R  73      -2.208  17.110  58.377  1.00 20.00           H
ATOM   1072  N   THR R  74      -4.651  18.794  59.568  1.00 20.00           N
ATOM   1073  CA  THR R  74      -5.973  19.370  59.752  1.00 20.00            
ATOM   1074  C   THR R  74      -6.806  18.504  60.698  1.00 20.00           C
ATOM   1075  O   THR R  74      -7.420  19.014  61.634  1.00 20.00           O
ATOM   1076  HA  THR R  74      -5.860  20.345  60.226  1.00 20.00            
ATOM   1077  HB  THR R  74      -6.610  18.604  57.821  1.00 20.00           H
ATOM   1078  CB  THR R  74      -6.608  19.545  58.371  1.00 20.00           C
ATOM   1079  OG1 THR R  74      -5.860  20.603  57.776  1.00 20.00           O
ATOM   1080  HG1 THR R  74      -5.029  20.239  57.356  1.00 20.00           H
ATOM   1081  CG2 THR R  74      -8.034  20.095  58.447  1.00 20.00           C
ATOM   1082 1HG2 THR R  74      -8.044  20.993  59.064  1.00 20.00           H
ATOM   1083 2HG2 THR R  74      -8.689  19.344  58.888  1.00 20.00           H
ATOM   1084 3HG2 THR R  74      -8.384  20.339  57.444  1.00 20.00           H
ATOM   1085  HN  THR R  74      -4.379  18.656  58.616  1.00 20.00           H
ATOM   1086  N   LEU R  75      -6.800  17.208  60.422  1.00 20.00           N
ATOM   1087  CA  LEU R  75      -7.573  16.270  61.218  1.00 20.00            
ATOM   1088  C   LEU R  75      -7.132  16.363  62.680  1.00 20.00           C
ATOM   1089  O   LEU R  75      -7.964  16.486  63.577  1.00 20.00           O
ATOM   1090  HA  LEU R  75      -8.619  16.571  61.153  1.00 20.00            
ATOM   1091  CB  LEU R  75      -7.471  14.860  60.633  1.00 20.00           C
ATOM   1092 1HB  LEU R  75      -7.758  14.902  59.582  1.00 20.00           H
ATOM   1093 2HB  LEU R  75      -6.427  14.549  60.666  1.00 20.00           H
ATOM   1094  HG  LEU R  75      -9.238  14.249  61.672  1.00 20.00           H
ATOM   1095  CG  LEU R  75      -8.316  13.785  61.321  1.00 20.00           C
ATOM   1096  CD1 LEU R  75      -8.710  12.684  60.335  1.00 20.00           C
ATOM   1097 1HD1 LEU R  75      -9.282  13.117  59.515  1.00 20.00           H
ATOM   1098 2HD1 LEU R  75      -7.811  12.210  59.941  1.00 20.00           H
ATOM   1099 3HD1 LEU R  75      -9.318  11.938  60.848  1.00 20.00           H
ATOM   1100  CD2 LEU R  75      -7.596  13.225  62.549  1.00 20.00           C
ATOM   1101 1HD2 LEU R  75      -6.552  13.031  62.302  1.00 20.00           H
ATOM   1102 2HD2 LEU R  75      -7.648  13.949  63.362  1.00 20.00           H
ATOM   1103 3HD2 LEU R  75      -8.075  12.296  62.859  1.00 20.00           H
ATOM   1104  HN  LEU R  75      -6.281  16.798  59.672  1.00 20.00           H
ATOM   1105  N   THR R  76      -5.823  16.300  62.874  1.00 20.00           N
ATOM   1106  CA  THR R  76      -5.264  16.317  64.216  1.00 20.00            
ATOM   1107  C   THR R  76      -5.817  17.503  65.009  1.00 20.00           C
ATOM   1108  O   THR R  76      -6.178  17.359  66.176  1.00 20.00           O
ATOM   1109  HA  THR R  76      -5.581  15.411  64.732  1.00 20.00            
ATOM   1110  HB  THR R  76      -3.428  16.765  63.143  1.00 20.00           H
ATOM   1111  CB  THR R  76      -3.739  16.328  64.092  1.00 20.00           C
ATOM   1112  OG1 THR R  76      -3.365  14.968  64.295  1.00 20.00           O
ATOM   1113  HG1 THR R  76      -3.488  14.449  63.449  1.00 20.00           H
ATOM   1114  CG2 THR R  76      -3.063  17.075  65.244  1.00 20.00           C
ATOM   1115 1HG2 THR R  76      -3.356  16.623  66.192  1.00 20.00           H
ATOM   1116 2HG2 THR R  76      -3.372  18.120  65.229  1.00 20.00           H
ATOM   1117 3HG2 THR R  76      -1.981  17.014  65.131  1.00 20.00           H
ATOM   1118  HN  THR R  76      -5.150  16.238  62.137  1.00 20.00           H
ATOM   1119  N   LEU R  77      -5.868  18.647  64.343  1.00 20.00           N
ATOM   1120  CA  LEU R  77      -6.221  19.888  65.012  1.00 20.00            
ATOM   1121  C   LEU R  77      -7.662  19.795  65.521  1.00 20.00           C
ATOM   1122  O   LEU R  77      -8.019  20.440  66.505  1.00 20.00           O
ATOM   1123  HA  LEU R  77      -5.559  19.996  65.871  1.00 20.00            
ATOM   1124  CB  LEU R  77      -5.970  21.084  64.092  1.00 20.00           C
ATOM   1125 1HB  LEU R  77      -6.483  20.904  63.148  1.00 20.00           H
ATOM   1126 2HB  LEU R  77      -6.428  21.965  64.541  1.00 20.00           H
ATOM   1127  HG  LEU R  77      -4.006  20.476  63.504  1.00 20.00           H
ATOM   1128  CG  LEU R  77      -4.504  21.402  63.791  1.00 20.00           C
ATOM   1129  CD1 LEU R  77      -4.384  22.366  62.610  1.00 20.00           C
ATOM   1130 1HD1 LEU R  77      -4.887  21.941  61.741  1.00 20.00           H
ATOM   1131 2HD1 LEU R  77      -4.848  23.318  62.869  1.00 20.00           H
ATOM   1132 3HD1 LEU R  77      -3.331  22.527  62.377  1.00 20.00           H
ATOM   1133  CD2 LEU R  77      -3.791  21.931  65.037  1.00 20.00           C
ATOM   1134 1HD2 LEU R  77      -4.371  22.746  65.470  1.00 20.00           H
ATOM   1135 2HD2 LEU R  77      -3.693  21.128  65.768  1.00 20.00           H
ATOM   1136 3HD2 LEU R  77      -2.801  22.295  64.762  1.00 20.00           H
ATOM   1137  HN  LEU R  77      -5.672  18.735  63.366  1.00 20.00           H
ATOM   1138  N   GLN R  78      -8.449  18.986  64.827  1.00 20.00           N
ATOM   1139  CA  GLN R  78      -9.864  18.870  65.139  1.00 20.00            
ATOM   1140  C   GLN R  78     -10.054  18.170  66.487  1.00 20.00           C
ATOM   1141  O   GLN R  78     -11.001  18.464  67.214  1.00 20.00           O
ATOM   1142  HA  GLN R  78     -10.232  19.894  65.199  1.00 20.00            
ATOM   1143  CB  GLN R  78     -10.612  18.131  64.028  1.00 20.00           C
ATOM   1144 1HB  GLN R  78     -10.154  17.156  63.863  1.00 20.00           H
ATOM   1145 2HB  GLN R  78     -11.642  17.952  64.335  1.00 20.00           H
ATOM   1146  CG  GLN R  78     -10.594  18.936  62.726  1.00 20.00           C
ATOM   1147 1HG  GLN R  78      -9.671  19.513  62.664  1.00 20.00           H
ATOM   1148 2HG  GLN R  78     -10.602  18.256  61.874  1.00 20.00           H
ATOM   1149  CD  GLN R  78     -11.797  19.877  62.647  1.00 20.00           C
ATOM   1150  OE1 GLN R  78     -12.870  19.518  62.192  1.00 20.00           O
ATOM   1151  NE2 GLN R  78     -11.560  21.100  63.115  1.00 20.00           N
ATOM   1152 1HE2 GLN R  78     -10.685  21.300  63.456  1.00 20.00           H
ATOM   1153 2HE2 GLN R  78     -12.255  21.818  63.125  1.00 20.00           H
ATOM   1154  HN  GLN R  78      -8.137  18.419  64.065  1.00 20.00           H
ATOM   1155  N   VAL R  79      -9.138  17.258  66.778  1.00 20.00           N
ATOM   1156  CA  VAL R  79      -9.263  16.423  67.961  1.00 20.00            
ATOM   1157  C   VAL R  79      -8.687  17.167  69.168  1.00 20.00           C
ATOM   1158  O   VAL R  79      -9.083  16.914  70.304  1.00 20.00           O
ATOM   1159  HA  VAL R  79     -10.325  16.250  68.130  1.00 20.00            
ATOM   1160  HB  VAL R  79      -9.150  14.316  68.277  1.00 20.00           H
ATOM   1161  CB  VAL R  79      -8.594  15.069  67.719  1.00 20.00           C
ATOM   1162  CG1 VAL R  79      -8.645  14.689  66.237  1.00 20.00           C
ATOM   1163 1HG1 VAL R  79      -9.579  15.047  65.803  1.00 20.00           H
ATOM   1164 2HG1 VAL R  79      -7.803  15.145  65.716  1.00 20.00           H
ATOM   1165 3HG1 VAL R  79      -8.590  13.605  66.138  1.00 20.00           H
ATOM   1166  CG2 VAL R  79      -7.154  15.068  68.235  1.00 20.00           C
ATOM   1167 1HG2 VAL R  79      -6.637  15.957  67.873  1.00 20.00           H
ATOM   1168 2HG2 VAL R  79      -7.159  15.070  69.325  1.00 20.00           H
ATOM   1169 3HG2 VAL R  79      -6.639  14.178  67.875  1.00 20.00           H
ATOM   1170  HN  VAL R  79      -8.324  17.086  66.223  1.00 20.00           H
ATOM   1171  N   ILE R  80      -7.761  18.070  68.880  1.00 20.00           N
ATOM   1172  CA  ILE R  80      -7.280  18.996  69.890  1.00 20.00            
ATOM   1173  C   ILE R  80      -8.407  19.958  70.274  1.00 20.00           C
ATOM   1174  O   ILE R  80      -8.620  20.230  71.454  1.00 20.00           O
ATOM   1175  HA  ILE R  80      -7.011  18.411  70.769  1.00 20.00            
ATOM   1176  HB  ILE R  80      -6.159  20.008  68.375  1.00 20.00           H
ATOM   1177  CB  ILE R  80      -6.009  19.700  69.410  1.00 20.00           C
ATOM   1178  CG1 ILE R  80      -4.813  18.745  69.428  1.00 20.00           C
ATOM   1179 1HG1 ILE R  80      -4.390  18.706  70.432  1.00 20.00           H
ATOM   1180 2HG1 ILE R  80      -5.145  17.736  69.183  1.00 20.00           H
ATOM   1181  CG2 ILE R  80      -5.742  20.967  70.224  1.00 20.00           C
ATOM   1182 1HG2 ILE R  80      -6.531  21.695  70.032  1.00 20.00           H
ATOM   1183 2HG2 ILE R  80      -5.726  20.721  71.286  1.00 20.00           H
ATOM   1184 3HG2 ILE R  80      -4.780  21.390  69.934  1.00 20.00           H
ATOM   1185  CD1 ILE R  80      -3.740  19.190  68.432  1.00 20.00           C
ATOM   1186 1HD1 ILE R  80      -4.132  19.113  67.418  1.00 20.00           H
ATOM   1187 2HD1 ILE R  80      -3.462  20.224  68.637  1.00 20.00           H
ATOM   1188 3HD1 ILE R  80      -2.864  18.551  68.533  1.00 20.00           H
ATOM   1189  HN  ILE R  80      -7.343  18.174  67.977  1.00 20.00           H
ATOM   1190  N   ALA R  81      -9.099  20.445  69.254  1.00 20.00           N
ATOM   1191  CA  ALA R  81     -10.234  21.324  69.472  1.00 20.00            
ATOM   1192  C   ALA R  81     -11.255  20.619  70.369  1.00 20.00           C
ATOM   1193  O   ALA R  81     -11.763  21.210  71.321  1.00 20.00           O
ATOM   1194  HA  ALA R  81      -9.871  22.216  69.982  1.00 20.00            
ATOM   1195  CB  ALA R  81     -10.829  21.735  68.124  1.00 20.00           C
ATOM   1196 1HB  ALA R  81     -10.074  22.261  67.539  1.00 20.00           H
ATOM   1197 2HB  ALA R  81     -11.152  20.845  67.583  1.00 20.00           H
ATOM   1198 3HB  ALA R  81     -11.684  22.391  68.288  1.00 20.00           H
ATOM   1199  HN  ALA R  81      -8.895  20.248  68.295  1.00 20.00           H
ATOM   1200  N   ALA R  82     -11.524  19.366  70.033  1.00 20.00           N
ATOM   1201  CA  ALA R  82     -12.486  18.580  70.786  1.00 20.00            
ATOM   1202  C   ALA R  82     -11.996  18.425  72.227  1.00 20.00           C
ATOM   1203  O   ALA R  82     -12.762  18.614  73.171  1.00 20.00           O
ATOM   1204  HA  ALA R  82     -13.430  19.125  70.789  1.00 20.00            
ATOM   1205  CB  ALA R  82     -12.698  17.232  70.094  1.00 20.00           C
ATOM   1206 1HB  ALA R  82     -13.030  17.398  69.069  1.00 20.00           H
ATOM   1207 2HB  ALA R  82     -11.760  16.676  70.086  1.00 20.00           H
ATOM   1208 3HB  ALA R  82     -13.454  16.661  70.633  1.00 20.00           H
ATOM   1209  HN  ALA R  82     -11.098  18.889  69.264  1.00 20.00           H
ATOM   1210  N   ALA R  83     -10.723  18.081  72.351  1.00 20.00           N
ATOM   1211  CA  ALA R  83     -10.153  17.777  73.653  1.00 20.00            
ATOM   1212  C   ALA R  83     -10.218  19.024  74.537  1.00 20.00           C
ATOM   1213  O   ALA R  83     -10.510  18.930  75.729  1.00 20.00           O
ATOM   1214  HA  ALA R  83     -10.758  16.990  74.104  1.00 20.00            
ATOM   1215  CB  ALA R  83      -8.724  17.261  73.477  1.00 20.00           C
ATOM   1216 1HB  ALA R  83      -8.738  16.344  72.888  1.00 20.00           H
ATOM   1217 2HB  ALA R  83      -8.126  18.014  72.962  1.00 20.00           H
ATOM   1218 3HB  ALA R  83      -8.287  17.058  74.455  1.00 20.00           H
ATOM   1219  HN  ALA R  83     -10.085  18.010  71.584  1.00 20.00           H
ATOM   1220  N   GLN R  84      -9.942  20.163  73.920  1.00 20.00           N
ATOM   1221  CA  GLN R  84      -9.992  21.430  74.630  1.00 20.00            
ATOM   1222  C   GLN R  84     -11.429  21.746  75.051  1.00 20.00           C
ATOM   1223  O   GLN R  84     -11.654  22.354  76.096  1.00 20.00           O
ATOM   1224  HA  GLN R  84      -9.370  21.292  75.514  1.00 20.00            
ATOM   1225  CB  GLN R  84      -9.410  22.560  73.778  1.00 20.00           C
ATOM   1226 1HB  GLN R  84      -9.788  22.482  72.758  1.00 20.00           H
ATOM   1227 2HB  GLN R  84      -9.741  23.522  74.168  1.00 20.00           H
ATOM   1228  CG  GLN R  84      -7.881  22.506  73.767  1.00 20.00           C
ATOM   1229 1HG  GLN R  84      -7.506  22.501  74.791  1.00 20.00           H
ATOM   1230 2HG  GLN R  84      -7.550  21.577  73.302  1.00 20.00           H
ATOM   1231  CD  GLN R  84      -7.296  23.699  73.009  1.00 20.00           C
ATOM   1232  OE1 GLN R  84      -7.794  24.117  71.977  1.00 20.00           O
ATOM   1233  NE2 GLN R  84      -6.213  24.222  73.577  1.00 20.00           N
ATOM   1234 1HE2 GLN R  84      -5.885  23.832  74.391  1.00 20.00           H
ATOM   1235 2HE2 GLN R  84      -5.726  25.006  73.191  1.00 20.00           H
ATOM   1236  HN  GLN R  84      -9.688  20.229  72.955  1.00 20.00           H
ATOM   1237  N   ARG R  85     -12.364  21.318  74.216  1.00 20.00           N
ATOM   1238  CA  ARG R  85     -13.775  21.497  74.516  1.00 20.00            
ATOM   1239  C   ARG R  85     -14.161  20.685  75.754  1.00 20.00           C
ATOM   1240  O   ARG R  85     -15.040  21.087  76.515  1.00 20.00           O
ATOM   1241  HA  ARG R  85     -13.887  22.566  74.698  1.00 20.00            
ATOM   1242  CB  ARG R  85     -14.648  21.064  73.337  1.00 20.00           C
ATOM   1243 1HB  ARG R  85     -14.114  21.234  72.403  1.00 20.00           H
ATOM   1244 2HB  ARG R  85     -14.847  19.994  73.401  1.00 20.00           H
ATOM   1245  CG  ARG R  85     -15.970  21.834  73.322  1.00 20.00           C
ATOM   1246 1HG  ARG R  85     -16.631  21.414  72.564  1.00 20.00           H
ATOM   1247 2HG  ARG R  85     -16.473  21.719  74.283  1.00 20.00           H
ATOM   1248  CD  ARG R  85     -15.736  23.319  73.037  1.00 20.00           C
ATOM   1249 1HD  ARG R  85     -16.661  23.782  72.693  1.00 20.00           H
ATOM   1250 2HD  ARG R  85     -15.446  23.832  73.954  1.00 20.00           H
ATOM   1251  NE  ARG R  85     -14.680  23.478  72.013  1.00 20.00           N
ATOM   1252  HE  ARG R  85     -13.768  23.751  72.319  1.00 20.00           H
ATOM   1253  CZ  ARG R  85     -14.869  23.277  70.702  1.00 20.00           C
ATOM   1254  NH1 ARG R  85     -16.070  22.909  70.236  1.00 20.00           N
ATOM   1255 1HH1 ARG R  85     -16.839  22.781  70.870  1.00 20.00           H
ATOM   1256 2HH1 ARG R  85     -16.199  22.763  69.255  1.00 20.00           H
ATOM   1257  NH2 ARG R  85     -13.839  23.451  69.863  1.00 20.00           N
ATOM   1258 1HH2 ARG R  85     -13.967  23.304  68.882  1.00 20.00           H
ATOM   1259 2HH2 ARG R  85     -12.941  23.726  70.218  1.00 20.00           H
ATOM   1260  HN  ARG R  85     -12.172  20.857  73.350  1.00 20.00           H
ATOM   1261  N   GLU R  86     -13.485  19.557  75.917  1.00 20.00           N
ATOM   1262  CA  GLU R  86     -13.725  18.701  77.067  1.00 20.00            
ATOM   1263  C   GLU R  86     -13.005  19.253  78.299  1.00 20.00           C
ATOM   1264  O   GLU R  86     -13.280  18.835  79.422  1.00 20.00           O
ATOM   1265  HA  GLU R  86     -14.803  18.725  77.226  1.00 20.00            
ATOM   1266  CB  GLU R  86     -13.292  17.262  76.778  1.00 20.00           C
ATOM   1267 1HB  GLU R  86     -12.270  17.255  76.401  1.00 20.00           H
ATOM   1268 2HB  GLU R  86     -13.426  16.652  77.672  1.00 20.00           H
ATOM   1269  CG  GLU R  86     -14.168  16.634  75.692  1.00 20.00           C
ATOM   1270 1HG  GLU R  86     -15.175  16.476  76.078  1.00 20.00           H
ATOM   1271 2HG  GLU R  86     -14.253  17.318  74.848  1.00 20.00           H
ATOM   1272  CD  GLU R  86     -13.583  15.301  75.219  1.00 20.00           C
ATOM   1273  OE1 GLU R  86     -13.736  15.011  74.013  1.00 20.00           O
ATOM   1274  OE2 GLU R  86     -12.996  14.604  76.074  1.00 20.00           O
ATOM   1275  HN  GLU R  86     -12.787  19.227  75.283  1.00 20.00           H
ATOM   1276  N   GLY R  87     -12.098  20.185  78.047  1.00 20.00           N
ATOM   1277  CA  GLY R  87     -11.323  20.785  79.120  1.00 20.00            
ATOM   1278  C   GLY R  87     -10.092  19.939  79.447  1.00 20.00           C
ATOM   1279  O   GLY R  87      -9.714  19.810  80.611  1.00 20.00           O
ATOM   1280 1HA  GLY R  87     -11.012  21.789  78.831  1.00 20.00            
ATOM   1281 2HA  GLY R  87     -11.946  20.888  80.009  1.00 20.00            
ATOM   1282  HN  GLY R  87     -11.889  20.529  77.131  1.00 20.00           H
ATOM   1283  N   LYS R  88      -9.500  19.383  78.400  1.00 20.00           N
ATOM   1284  CA  LYS R  88      -8.274  18.618  78.553  1.00 20.00            
ATOM   1285  C   LYS R  88      -7.082  19.483  78.139  1.00 20.00           C
ATOM   1286  O   LYS R  88      -7.231  20.413  77.347  1.00 20.00           O
ATOM   1287  HA  LYS R  88      -8.171  18.372  79.610  1.00 20.00            
ATOM   1288  CB  LYS R  88      -8.369  17.296  77.788  1.00 20.00           C
ATOM   1289 1HB  LYS R  88      -8.596  17.493  76.741  1.00 20.00           H
ATOM   1290 2HB  LYS R  88      -7.406  16.786  77.815  1.00 20.00           H
ATOM   1291  CG  LYS R  88      -9.448  16.392  78.389  1.00 20.00           C
ATOM   1292 1HG  LYS R  88      -9.275  16.274  79.458  1.00 20.00           H
ATOM   1293 2HG  LYS R  88     -10.425  16.860  78.273  1.00 20.00           H
ATOM   1294  CD  LYS R  88      -9.451  15.019  77.713  1.00 20.00           C
ATOM   1295 1HD  LYS R  88      -9.834  15.111  76.697  1.00 20.00           H
ATOM   1296 2HD  LYS R  88      -8.430  14.645  77.636  1.00 20.00           H
ATOM   1297  CE  LYS R  88     -10.306  14.023  78.498  1.00 20.00           C
ATOM   1298 1HE  LYS R  88     -10.132  13.013  78.128  1.00 20.00           H
ATOM   1299 2HE  LYS R  88     -10.014  14.033  79.548  1.00 20.00           H
ATOM   1300  NZ  LYS R  88     -11.742  14.362  78.374  1.00 20.00           N
ATOM   1301 1HZ  LYS R  88     -12.300  13.629  78.797  1.00 20.00           H
ATOM   1302 2HZ  LYS R  88     -11.924  15.241  78.847  1.00 20.00           H
ATOM   1303 3HZ  LYS R  88     -11.985  14.449  77.394  1.00 20.00           H
ATOM   1304  HN  LYS R  88      -9.843  19.449  77.464  1.00 20.00           H
ATOM   1305  N   THR R  89      -5.927  19.147  78.693  1.00 20.00           N
ATOM   1306  CA  THR R  89      -4.709  19.879  78.387  1.00 20.00            
ATOM   1307  C   THR R  89      -4.030  19.290  77.148  1.00 20.00           C
ATOM   1308  O   THR R  89      -3.900  18.072  77.027  1.00 20.00           O
ATOM   1309  HA  THR R  89      -4.977  20.907  78.145  1.00 20.00            
ATOM   1310  HB  THR R  89      -3.481  18.850  79.854  1.00 20.00           H
ATOM   1311  CB  THR R  89      -3.821  19.861  79.632  1.00 20.00           C
ATOM   1312  OG1 THR R  89      -4.622  20.475  80.638  1.00 20.00           O
ATOM   1313  HG1 THR R  89      -4.226  20.307  81.541  1.00 20.00           H
ATOM   1314  CG2 THR R  89      -2.611  20.789  79.502  1.00 20.00           C
ATOM   1315 1HG2 THR R  89      -2.953  21.811  79.342  1.00 20.00           H
ATOM   1316 2HG2 THR R  89      -2.001  20.473  78.656  1.00 20.00           H
ATOM   1317 3HG2 THR R  89      -2.018  20.743  80.415  1.00 20.00           H
ATOM   1318  HN  THR R  89      -5.815  18.392  79.339  1.00 20.00           H
ATOM   1319  N   CYS R  90      -3.616  20.181  76.260  1.00 20.00           N
ATOM   1320  CA  CYS R  90      -3.149  19.768  74.947  1.00 20.00            
ATOM   1321  C   CYS R  90      -1.798  20.437  74.685  1.00 20.00           C
ATOM   1322  O   CYS R  90      -1.543  21.539  75.168  1.00 20.00           O
ATOM   1323  HA  CYS R  90      -3.044  18.683  74.979  1.00 20.00            
ATOM   1324  CB  CYS R  90      -4.170  20.095  73.855  1.00 20.00           C
ATOM   1325 1HB  CYS R  90      -4.249  21.175  73.732  1.00 20.00           H
ATOM   1326 2HB  CYS R  90      -3.836  19.689  72.901  1.00 20.00           H
ATOM   1327  HG  CYS R  90      -6.073  20.269  75.260  1.00 20.00           H
ATOM   1328  SG  CYS R  90      -5.802  19.394  74.295  1.00 20.00           S
ATOM   1329  HN  CYS R  90      -3.595  21.167  76.425  1.00 20.00           H
ATOM   1330  N   ALA R  91      -0.969  19.743  73.919  1.00 20.00           N
ATOM   1331  CA  ALA R  91       0.285  20.317  73.463  1.00 20.00            
ATOM   1332  C   ALA R  91       0.568  19.845  72.035  1.00 20.00           C
ATOM   1333  O   ALA R  91       0.101  18.783  71.625  1.00 20.00           O
ATOM   1334  HA  ALA R  91       0.174  21.401  73.463  1.00 20.00            
ATOM   1335  CB  ALA R  91       1.404  19.937  74.435  1.00 20.00           C
ATOM   1336 1HB  ALA R  91       1.108  20.199  75.450  1.00 20.00           H
ATOM   1337 2HB  ALA R  91       1.588  18.864  74.375  1.00 20.00           H
ATOM   1338 3HB  ALA R  91       2.314  20.476  74.171  1.00 20.00           H
ATOM   1339  HN  ALA R  91      -1.142  18.807  73.612  1.00 20.00           H
ATOM   1340  N   PHE R  92       1.330  20.657  71.317  1.00 20.00           N
ATOM   1341  CA  PHE R  92       1.646  20.356  69.931  1.00 20.00            
ATOM   1342  C   PHE R  92       3.153  20.443  69.681  1.00 20.00           C
ATOM   1343  O   PHE R  92       3.779  21.455  69.991  1.00 20.00           O
ATOM   1344  HA  PHE R  92       1.305  19.339  69.735  1.00 20.00            
ATOM   1345  CB  PHE R  92       0.936  21.405  69.073  1.00 20.00           C
ATOM   1346 1HB  PHE R  92      -0.064  21.570  69.472  1.00 20.00           H
ATOM   1347 2HB  PHE R  92       1.472  22.351  69.156  1.00 20.00           H
ATOM   1348  CG  PHE R  92       0.824  21.028  67.595  1.00 20.00           C
ATOM   1349  HD1 PHE R  92      -1.184  20.355  67.779  1.00 20.00           H
ATOM   1350  CD1 PHE R  92      -0.335  20.505  67.113  1.00 20.00           C
ATOM   1351  HD2 PHE R  92       2.813  21.634  67.149  1.00 20.00           H
ATOM   1352  CD2 PHE R  92       1.884  21.215  66.763  1.00 20.00           C
ATOM   1353  CE1 PHE R  92      -0.439  20.154  65.740  1.00 20.00           C
ATOM   1354  HE1 PHE R  92      -1.368  19.735  65.354  1.00 20.00           H
ATOM   1355  CE2 PHE R  92       1.779  20.864  65.391  1.00 20.00           C
ATOM   1356  HE2 PHE R  92       2.629  21.015  64.724  1.00 20.00           H
ATOM   1357  CZ  PHE R  92       0.620  20.341  64.908  1.00 20.00           C
ATOM   1358  HZ  PHE R  92       0.540  20.073  63.855  1.00 20.00           H
ATOM   1359  HN  PHE R  92       1.728  21.505  71.667  1.00 20.00           H
ATOM   1360  N   ILE R  93       3.691  19.369  69.122  1.00 20.00           N
ATOM   1361  CA  ILE R  93       5.105  19.326  68.791  1.00 20.00            
ATOM   1362  C   ILE R  93       5.278  19.528  67.285  1.00 20.00           C
ATOM   1363  O   ILE R  93       5.110  18.590  66.506  1.00 20.00           O
ATOM   1364  HA  ILE R  93       5.587  20.157  69.308  1.00 20.00            
ATOM   1365  HB  ILE R  93       5.358  17.204  68.727  1.00 20.00           H
ATOM   1366  CB  ILE R  93       5.739  18.037  69.317  1.00 20.00           C
ATOM   1367  CG1 ILE R  93       5.339  17.782  70.771  1.00 20.00           C
ATOM   1368 1HG1 ILE R  93       4.253  17.722  70.848  1.00 20.00           H
ATOM   1369 2HG1 ILE R  93       5.735  16.821  71.098  1.00 20.00           H
ATOM   1370  CG2 ILE R  93       7.259  18.061  69.136  1.00 20.00           C
ATOM   1371 1HG2 ILE R  93       7.502  17.899  68.086  1.00 20.00           H
ATOM   1372 2HG2 ILE R  93       7.647  19.028  69.455  1.00 20.00           H
ATOM   1373 3HG2 ILE R  93       7.708  17.271  69.739  1.00 20.00           H
ATOM   1374  CD1 ILE R  93       5.860  18.892  71.686  1.00 20.00           C
ATOM   1375 1HD1 ILE R  93       6.936  18.997  71.554  1.00 20.00           H
ATOM   1376 2HD1 ILE R  93       5.369  19.832  71.432  1.00 20.00           H
ATOM   1377 3HD1 ILE R  93       5.644  18.639  72.724  1.00 20.00           H
ATOM   1378  HN  ILE R  93       3.179  18.540  68.897  1.00 20.00           H
ATOM   1379  N   ASP R  94       5.612  20.756  66.918  1.00 20.00           N
ATOM   1380  CA  ASP R  94       5.622  21.143  65.518  1.00 20.00            
ATOM   1381  C   ASP R  94       7.024  20.929  64.944  1.00 20.00           C
ATOM   1382  O   ASP R  94       7.831  21.857  64.903  1.00 20.00           O
ATOM   1383  HA  ASP R  94       4.875  20.509  65.040  1.00 20.00            
ATOM   1384  CB  ASP R  94       5.264  22.621  65.352  1.00 20.00           C
ATOM   1385 1HB  ASP R  94       4.241  22.792  65.688  1.00 20.00           H
ATOM   1386 2HB  ASP R  94       5.912  23.229  65.983  1.00 20.00           H
ATOM   1387  CG  ASP R  94       5.408  23.060  63.893  1.00 20.00           C
ATOM   1388  OD1 ASP R  94       5.347  22.164  63.023  1.00 20.00           O
ATOM   1389  OD2 ASP R  94       5.575  24.280  63.681  1.00 20.00           O
ATOM   1390  HN  ASP R  94       5.871  21.480  67.558  1.00 20.00           H
ATOM   1391  N   ALA R  95       7.272  19.700  64.516  1.00 20.00           N
ATOM   1392  CA  ALA R  95       8.588  19.331  64.021  1.00 20.00            
ATOM   1393  C   ALA R  95       8.664  19.623  62.521  1.00 20.00           C
ATOM   1394  O   ALA R  95       9.752  19.678  61.951  1.00 20.00           O
ATOM   1395  HA  ALA R  95       9.322  19.946  64.541  1.00 20.00            
ATOM   1396  CB  ALA R  95       8.861  17.860  64.344  1.00 20.00           C
ATOM   1397 1HB  ALA R  95       8.802  17.707  65.421  1.00 20.00           H
ATOM   1398 2HB  ALA R  95       8.118  17.235  63.847  1.00 20.00           H
ATOM   1399 3HB  ALA R  95       9.856  17.590  63.992  1.00 20.00           H
ATOM   1400  HN  ALA R  95       6.595  18.964  64.504  1.00 20.00           H
ATOM   1401  N   GLU R  96       7.494  19.802  61.926  1.00 20.00           N
ATOM   1402  CA  GLU R  96       7.418  20.178  60.524  1.00 20.00            
ATOM   1403  C   GLU R  96       7.806  21.647  60.347  1.00 20.00           C
ATOM   1404  O   GLU R  96       8.262  22.048  59.278  1.00 20.00           O
ATOM   1405  HA  GLU R  96       8.140  19.541  60.014  1.00 20.00            
ATOM   1406  CB  GLU R  96       6.022  19.907  59.959  1.00 20.00           C
ATOM   1407 1HB  GLU R  96       5.639  18.968  60.359  1.00 20.00           H
ATOM   1408 2HB  GLU R  96       5.372  20.759  60.162  1.00 20.00           H
ATOM   1409  CG  GLU R  96       6.067  19.752  58.438  1.00 20.00           C
ATOM   1410 1HG  GLU R  96       6.445  20.669  57.986  1.00 20.00           H
ATOM   1411 2HG  GLU R  96       6.761  18.956  58.170  1.00 20.00           H
ATOM   1412  CD  GLU R  96       4.679  19.436  57.878  1.00 20.00           C
ATOM   1413  OE1 GLU R  96       3.713  20.060  58.368  1.00 20.00           O
ATOM   1414  OE2 GLU R  96       4.615  18.577  56.972  1.00 20.00           O
ATOM   1415  HN  GLU R  96       6.611  19.694  62.383  1.00 20.00           H
ATOM   1416  N   HIE R  97       7.610  22.410  61.413  1.00 20.00           N
ATOM   1417  CA  HIE R  97       7.929  23.828  61.387  1.00 20.00            
ATOM   1418  C   HIE R  97       7.136  24.512  60.272  1.00 20.00           C
ATOM   1419  O   HIE R  97       7.655  25.391  59.585  1.00 20.00           O
ATOM   1420  HA  HIE R  97       7.616  24.236  62.348  1.00 20.00            
ATOM   1421  CB  HIE R  97       9.438  24.042  61.258  1.00 20.00           C
ATOM   1422 1HB  HIE R  97       9.831  23.350  60.513  1.00 20.00           H
ATOM   1423 2HB  HIE R  97       9.621  25.050  60.885  1.00 20.00           H
ATOM   1424  CG  HIE R  97      10.198  23.853  62.549  1.00 20.00           C
ATOM   1425  ND1 HIE R  97      11.027  24.825  63.081  1.00 20.00           N
ATOM   1426  HD2 HIE R  97       9.706  21.854  63.292  1.00 20.00           H
ATOM   1427  CD2 HIE R  97      10.245  22.795  63.409  1.00 20.00           C
ATOM   1428  HE1 HIE R  97      12.236  24.894  64.863  1.00 20.00           H
ATOM   1429  CE1 HIE R  97      11.544  24.362  64.210  1.00 20.00           C
ATOM   1430  HE2 HIE R  97      11.278  22.508  65.184  1.00 20.00           H
ATOM   1431  NE2 HIE R  97      11.059  23.103  64.411  1.00 20.00           N
ATOM   1432  HN  HIE R  97       7.240  22.076  62.280  1.00 20.00           H
ATOM   1433  N   ALA R  98       5.890  24.084  60.127  1.00 20.00           N
ATOM   1434  CA  ALA R  98       5.075  24.519  59.005  1.00 20.00            
ATOM   1435  C   ALA R  98       3.664  24.842  59.501  1.00 20.00           C
ATOM   1436  O   ALA R  98       2.700  24.751  58.742  1.00 20.00           O
ATOM   1437  HA  ALA R  98       5.525  25.426  58.600  1.00 20.00            
ATOM   1438  CB  ALA R  98       5.080  23.439  57.922  1.00 20.00           C
ATOM   1439 1HB  ALA R  98       6.107  23.227  57.625  1.00 20.00           H
ATOM   1440 2HB  ALA R  98       4.619  22.532  58.311  1.00 20.00           H
ATOM   1441 3HB  ALA R  98       4.518  23.790  57.056  1.00 20.00           H
ATOM   1442  HN  ALA R  98       5.439  23.453  60.758  1.00 20.00           H
ATOM   1443  N   LEU R  99       3.587  25.212  60.771  1.00 20.00           N
ATOM   1444  CA  LEU R  99       2.303  25.330  61.439  1.00 20.00            
ATOM   1445  C   LEU R  99       1.728  26.725  61.188  1.00 20.00           C
ATOM   1446  O   LEU R  99       2.415  27.727  61.381  1.00 20.00           O
ATOM   1447  HA  LEU R  99       1.633  24.595  60.992  1.00 20.00            
ATOM   1448  CB  LEU R  99       2.436  24.978  62.922  1.00 20.00           C
ATOM   1449 1HB  LEU R  99       2.886  23.988  63.001  1.00 20.00           H
ATOM   1450 2HB  LEU R  99       3.131  25.681  63.381  1.00 20.00           H
ATOM   1451  HG  LEU R  99       0.639  25.939  63.571  1.00 20.00           H
ATOM   1452  CG  LEU R  99       1.138  24.983  63.733  1.00 20.00           C
ATOM   1453  CD1 LEU R  99       0.186  23.888  63.250  1.00 20.00           C
ATOM   1454 1HD1 LEU R  99      -0.180  24.137  62.254  1.00 20.00           H
ATOM   1455 2HD1 LEU R  99       0.715  22.936  63.214  1.00 20.00           H
ATOM   1456 3HD1 LEU R  99      -0.656  23.809  63.938  1.00 20.00           H
ATOM   1457  CD2 LEU R  99       1.427  24.873  65.231  1.00 20.00           C
ATOM   1458 1HD2 LEU R  99       1.972  23.949  65.429  1.00 20.00           H
ATOM   1459 2HD2 LEU R  99       2.028  25.724  65.549  1.00 20.00           H
ATOM   1460 3HD2 LEU R  99       0.487  24.865  65.783  1.00 20.00           H
ATOM   1461  HN  LEU R  99       4.381  25.429  61.339  1.00 20.00           H
ATOM   1462  N   ASP R 100       0.473  26.746  60.762  1.00 20.00           N
ATOM   1463  CA  ASP R 100      -0.192  28.000  60.453  1.00 20.00            
ATOM   1464  C   ASP R 100      -1.045  28.428  61.649  1.00 20.00           C
ATOM   1465  O   ASP R 100      -2.047  27.787  61.962  1.00 20.00           O
ATOM   1466  HA  ASP R 100       0.612  28.706  60.241  1.00 20.00            
ATOM   1467  CB  ASP R 100      -1.115  27.851  59.243  1.00 20.00           C
ATOM   1468 1HB  ASP R 100      -0.552  27.454  58.398  1.00 20.00           H
ATOM   1469 2HB  ASP R 100      -1.902  27.131  59.468  1.00 20.00           H
ATOM   1470  CG  ASP R 100      -1.740  29.194  58.860  1.00 20.00           C
ATOM   1471  OD1 ASP R 100      -2.742  29.162  58.113  1.00 20.00           O
ATOM   1472  OD2 ASP R 100      -1.202  30.223  59.324  1.00 20.00           O
ATOM   1473  HN  ASP R 100      -0.085  25.927  60.627  1.00 20.00           H
ATOM   1474  N   PRO R 101      -0.666  29.515  62.336  1.00 20.00           N
ATOM   1475  CA  PRO R 101      -1.341  29.895  63.579  1.00 20.00            
ATOM   1476  C   PRO R 101      -2.765  30.371  63.340  1.00 20.00           C
ATOM   1477  O   PRO R 101      -3.655  30.108  64.148  1.00 20.00           O
ATOM   1478  HA  PRO R 101      -1.437  29.029  64.235  1.00 20.00            
ATOM   1479  CB  PRO R 101      -0.458  31.008  64.145  1.00 20.00           C
ATOM   1480 1HB  PRO R 101      -1.044  31.746  64.693  1.00 20.00           H
ATOM   1481 2HB  PRO R 101       0.287  30.616  64.838  1.00 20.00           H
ATOM   1482  CG  PRO R 101       0.184  31.607  62.927  1.00 20.00           C
ATOM   1483 1HG  PRO R 101      -0.461  32.358  62.471  1.00 20.00           H
ATOM   1484 2HG  PRO R 101       1.121  32.104  63.179  1.00 20.00           H
ATOM   1485  CD  PRO R 101       0.416  30.455  61.994  1.00 20.00           C
ATOM   1486 1HD  PRO R 101       0.364  30.766  60.951  1.00 20.00           H
ATOM   1487 2HD  PRO R 101       1.399  30.008  62.145  1.00 20.00           H
ATOM   1488  N   ILE R 102      -2.944  31.065  62.226  1.00 20.00           N
ATOM   1489  CA  ILE R 102      -4.200  31.745  61.962  1.00 20.00            
ATOM   1490  C   ILE R 102      -5.320  30.710  61.839  1.00 20.00           C
ATOM   1491  O   ILE R 102      -6.382  30.865  62.438  1.00 20.00           O
ATOM   1492  HA  ILE R 102      -4.413  32.384  62.820  1.00 20.00            
ATOM   1493  HB  ILE R 102      -3.614  32.084  59.933  1.00 20.00           H
ATOM   1494  CB  ILE R 102      -4.069  32.657  60.741  1.00 20.00           C
ATOM   1495  CG1 ILE R 102      -3.141  33.838  61.035  1.00 20.00           C
ATOM   1496 1HG1 ILE R 102      -3.709  34.645  61.498  1.00 20.00           H
ATOM   1497 2HG1 ILE R 102      -2.376  33.535  61.750  1.00 20.00           H
ATOM   1498  CG2 ILE R 102      -5.443  33.117  60.249  1.00 20.00           C
ATOM   1499 1HG2 ILE R 102      -5.986  32.266  59.840  1.00 20.00           H
ATOM   1500 2HG2 ILE R 102      -6.004  33.539  61.083  1.00 20.00           H
ATOM   1501 3HG2 ILE R 102      -5.318  33.874  59.475  1.00 20.00           H
ATOM   1502  CD1 ILE R 102      -2.476  34.345  59.754  1.00 20.00           C
ATOM   1503 1HD1 ILE R 102      -1.893  33.541  59.304  1.00 20.00           H
ATOM   1504 2HD1 ILE R 102      -3.242  34.674  59.052  1.00 20.00           H
ATOM   1505 3HD1 ILE R 102      -1.818  35.181  59.992  1.00 20.00           H
ATOM   1506  HN  ILE R 102      -2.250  31.167  61.513  1.00 20.00           H
ATOM   1507  N   TYR R 103      -5.043  29.676  61.058  1.00 20.00           N
ATOM   1508  CA  TYR R 103      -6.088  28.765  60.623  1.00 20.00            
ATOM   1509  C   TYR R 103      -6.479  27.802  61.746  1.00 20.00           C
ATOM   1510  O   TYR R 103      -7.620  27.348  61.810  1.00 20.00           O
ATOM   1511  HA  TYR R 103      -6.958  29.360  60.346  1.00 20.00            
ATOM   1512  CB  TYR R 103      -5.493  27.964  59.463  1.00 20.00           C
ATOM   1513 1HB  TYR R 103      -4.967  28.646  58.796  1.00 20.00           H
ATOM   1514 2HB  TYR R 103      -4.752  27.269  59.858  1.00 20.00           H
ATOM   1515  CG  TYR R 103      -6.528  27.179  58.654  1.00 20.00           C
ATOM   1516  HD1 TYR R 103      -7.494  28.941  57.907  1.00 20.00           H
ATOM   1517  CD1 TYR R 103      -7.480  27.851  57.915  1.00 20.00           C
ATOM   1518  HD2 TYR R 103      -5.758  25.268  59.249  1.00 20.00           H
ATOM   1519  CD2 TYR R 103      -6.509  25.799  58.664  1.00 20.00           C
ATOM   1520  CE1 TYR R 103      -8.453  27.112  57.153  1.00 20.00           C
ATOM   1521  HE1 TYR R 103      -9.210  27.630  56.565  1.00 20.00           H
ATOM   1522  HE2 TYR R 103      -7.480  23.970  57.902  1.00 20.00           H
ATOM   1523  CE2 TYR R 103      -7.483  25.060  57.903  1.00 20.00           C
ATOM   1524  CZ  TYR R 103      -8.407  25.753  57.185  1.00 20.00           C
ATOM   1525  OH  TYR R 103      -9.326  25.056  56.466  1.00 20.00           O
ATOM   1526  HH  TYR R 103      -8.993  24.129  56.292  1.00 20.00           H
ATOM   1527  HN  TYR R 103      -4.126  29.457  60.725  1.00 20.00           H
ATOM   1528  N   ALA R 104      -5.509  27.519  62.603  1.00 20.00           N
ATOM   1529  CA  ALA R 104      -5.749  26.652  63.744  1.00 20.00            
ATOM   1530  C   ALA R 104      -6.913  27.208  64.566  1.00 20.00           C
ATOM   1531  O   ALA R 104      -7.737  26.449  65.074  1.00 20.00           O
ATOM   1532  HA  ALA R 104      -6.021  25.668  63.362  1.00 20.00            
ATOM   1533  CB  ALA R 104      -4.465  26.523  64.566  1.00 20.00           C
ATOM   1534 1HB  ALA R 104      -3.706  26.008  63.976  1.00 20.00           H
ATOM   1535 2HB  ALA R 104      -4.104  27.516  64.835  1.00 20.00           H
ATOM   1536 3HB  ALA R 104      -4.669  25.953  65.472  1.00 20.00           H
ATOM   1537  HN  ALA R 104      -4.575  27.870  62.527  1.00 20.00           H
ATOM   1538  N   ARG R 105      -6.945  28.528  64.670  1.00 20.00           N
ATOM   1539  CA  ARG R 105      -7.990  29.194  65.429  1.00 20.00            
ATOM   1540  C   ARG R 105      -9.335  29.057  64.714  1.00 20.00           C
ATOM   1541  O   ARG R 105     -10.371  28.896  65.358  1.00 20.00           O
ATOM   1542  HA  ARG R 105      -8.003  28.683  66.392  1.00 20.00            
ATOM   1543  CB  ARG R 105      -7.671  30.678  65.621  1.00 20.00           C
ATOM   1544 1HB  ARG R 105      -6.612  30.800  65.850  1.00 20.00           H
ATOM   1545 2HB  ARG R 105      -7.860  31.217  64.692  1.00 20.00           H
ATOM   1546  CG  ARG R 105      -8.514  31.280  66.747  1.00 20.00           C
ATOM   1547 1HG  ARG R 105      -9.573  31.174  66.509  1.00 20.00           H
ATOM   1548 2HG  ARG R 105      -8.338  30.730  67.671  1.00 20.00           H
ATOM   1549  CD  ARG R 105      -8.177  32.758  66.955  1.00 20.00           C
ATOM   1550 1HD  ARG R 105      -7.886  33.210  66.007  1.00 20.00           H
ATOM   1551 2HD  ARG R 105      -9.059  33.294  67.306  1.00 20.00           H
ATOM   1552  NE  ARG R 105      -7.079  32.893  67.937  1.00 20.00           N
ATOM   1553  HE  ARG R 105      -6.172  33.139  67.596  1.00 20.00           H
ATOM   1554  CZ  ARG R 105      -7.223  32.706  69.256  1.00 20.00           C
ATOM   1555  NH1 ARG R 105      -8.416  32.375  69.770  1.00 20.00           N
ATOM   1556 1HH1 ARG R 105      -9.211  32.264  69.167  1.00 20.00           H
ATOM   1557 2HH1 ARG R 105      -8.511  32.238  70.756  1.00 20.00           H
ATOM   1558  NH2 ARG R 105      -6.157  32.856  70.055  1.00 20.00           N
ATOM   1559 1HH2 ARG R 105      -6.253  32.719  71.041  1.00 20.00           H
ATOM   1560 2HH2 ARG R 105      -5.267  33.104  69.664  1.00 20.00           H
ATOM   1561  HN  ARG R 105      -6.275  29.139  64.248  1.00 20.00           H
ATOM   1562  N   LYS R 106      -9.276  29.126  63.392  1.00 20.00           N
ATOM   1563  CA  LYS R 106     -10.478  29.019  62.583  1.00 20.00            
ATOM   1564  C   LYS R 106     -11.057  27.610  62.722  1.00 20.00           C
ATOM   1565  O   LYS R 106     -12.275  27.435  62.755  1.00 20.00           O
ATOM   1566  HA  LYS R 106     -11.203  29.730  62.979  1.00 20.00            
ATOM   1567  CB  LYS R 106     -10.188  29.425  61.137  1.00 20.00           C
ATOM   1568 1HB  LYS R 106      -9.336  28.860  60.760  1.00 20.00           H
ATOM   1569 2HB  LYS R 106     -11.041  29.172  60.506  1.00 20.00           H
ATOM   1570  CG  LYS R 106      -9.898  30.924  61.035  1.00 20.00           C
ATOM   1571 1HG  LYS R 106     -10.753  31.489  61.406  1.00 20.00           H
ATOM   1572 2HG  LYS R 106      -9.049  31.177  61.670  1.00 20.00           H
ATOM   1573  CD  LYS R 106      -9.601  31.328  59.590  1.00 20.00           C
ATOM   1574 1HD  LYS R 106      -8.717  30.798  59.235  1.00 20.00           H
ATOM   1575 2HD  LYS R 106     -10.430  31.033  58.948  1.00 20.00           H
ATOM   1576  CE  LYS R 106      -9.375  32.838  59.479  1.00 20.00           C
ATOM   1577 1HE  LYS R 106     -10.269  33.370  59.805  1.00 20.00           H
ATOM   1578 2HE  LYS R 106      -8.564  33.140  60.141  1.00 20.00           H
ATOM   1579  NZ  LYS R 106      -9.050  33.211  58.084  1.00 20.00           N
ATOM   1580 1HZ  LYS R 106      -8.955  34.219  58.018  1.00 20.00           H
ATOM   1581 2HZ  LYS R 106      -8.178  32.772  57.811  1.00 20.00           H
ATOM   1582 3HZ  LYS R 106      -9.793  32.900  57.469  1.00 20.00           H
ATOM   1583  HN  LYS R 106      -8.429  29.252  62.876  1.00 20.00           H
ATOM   1584  N   LEU R 107     -10.158  26.640  62.799  1.00 20.00           N
ATOM   1585  CA  LEU R 107     -10.563  25.257  62.984  1.00 20.00            
ATOM   1586  C   LEU R 107     -11.195  25.096  64.369  1.00 20.00           C
ATOM   1587  O   LEU R 107     -11.991  24.185  64.590  1.00 20.00           O
ATOM   1588  HA  LEU R 107     -11.320  25.034  62.232  1.00 20.00            
ATOM   1589  CB  LEU R 107      -9.384  24.315  62.734  1.00 20.00           C
ATOM   1590 1HB  LEU R 107      -8.550  24.635  63.358  1.00 20.00           H
ATOM   1591 2HB  LEU R 107      -9.666  23.315  63.066  1.00 20.00           H
ATOM   1592  HG  LEU R 107      -8.683  25.231  60.932  1.00 20.00           H
ATOM   1593  CG  LEU R 107      -8.896  24.222  61.287  1.00 20.00           C
ATOM   1594  CD1 LEU R 107      -7.591  23.428  61.198  1.00 20.00           C
ATOM   1595 1HD1 LEU R 107      -6.810  23.948  61.753  1.00 20.00           H
ATOM   1596 2HD1 LEU R 107      -7.740  22.436  61.624  1.00 20.00           H
ATOM   1597 3HD1 LEU R 107      -7.293  23.334  60.154  1.00 20.00           H
ATOM   1598  CD2 LEU R 107      -9.982  23.643  60.377  1.00 20.00           C
ATOM   1599 1HD2 LEU R 107     -10.436  22.778  60.860  1.00 20.00           H
ATOM   1600 2HD2 LEU R 107     -10.744  24.400  60.195  1.00 20.00           H
ATOM   1601 3HD2 LEU R 107      -9.538  23.339  59.429  1.00 20.00           H
ATOM   1602  HN  LEU R 107      -9.171  26.786  62.736  1.00 20.00           H
ATOM   1603  N   GLY R 108     -10.816  25.996  65.265  1.00 20.00           N
ATOM   1604  CA  GLY R 108     -11.461  26.076  66.564  1.00 20.00            
ATOM   1605  C   GLY R 108     -10.561  25.502  67.660  1.00 20.00           C
ATOM   1606  O   GLY R 108     -11.047  24.896  68.613  1.00 20.00           O
ATOM   1607 1HA  GLY R 108     -11.700  27.115  66.792  1.00 20.00            
ATOM   1608 2HA  GLY R 108     -12.404  25.530  66.540  1.00 20.00            
ATOM   1609  HN  GLY R 108     -10.084  26.661  65.115  1.00 20.00           H
ATOM   1610  N   VAL R 109      -9.264  25.713  67.487  1.00 20.00           N
ATOM   1611  CA  VAL R 109      -8.315  25.451  68.555  1.00 20.00            
ATOM   1612  C   VAL R 109      -8.068  26.741  69.340  1.00 20.00           C
ATOM   1613  O   VAL R 109      -7.911  27.810  68.752  1.00 20.00           O
ATOM   1614  HA  VAL R 109      -8.764  24.716  69.222  1.00 20.00            
ATOM   1615  HB  VAL R 109      -6.615  25.562  67.269  1.00 20.00           H
ATOM   1616  CB  VAL R 109      -7.032  24.848  67.978  1.00 20.00           C
ATOM   1617  CG1 VAL R 109      -5.993  24.615  69.077  1.00 20.00           C
ATOM   1618 1HG1 VAL R 109      -5.675  25.575  69.485  1.00 20.00           H
ATOM   1619 2HG1 VAL R 109      -6.433  24.011  69.871  1.00 20.00           H
ATOM   1620 3HG1 VAL R 109      -5.132  24.095  68.659  1.00 20.00           H
ATOM   1621  CG2 VAL R 109      -7.329  23.552  67.221  1.00 20.00           C
ATOM   1622 1HG2 VAL R 109      -7.785  22.831  67.899  1.00 20.00           H
ATOM   1623 2HG2 VAL R 109      -8.013  23.760  66.398  1.00 20.00           H
ATOM   1624 3HG2 VAL R 109      -6.399  23.141  66.826  1.00 20.00           H
ATOM   1625  HN  VAL R 109      -8.862  26.057  66.638  1.00 20.00           H
ATOM   1626  N   ASP R 110      -8.041  26.599  70.657  1.00 20.00           N
ATOM   1627  CA  ASP R 110      -7.689  27.711  71.523  1.00 20.00            
ATOM   1628  C   ASP R 110      -6.170  27.898  71.514  1.00 20.00           C
ATOM   1629  O   ASP R 110      -5.446  27.151  72.169  1.00 20.00           O
ATOM   1630  HA  ASP R 110      -8.217  28.572  71.113  1.00 20.00            
ATOM   1631  CB  ASP R 110      -8.124  27.445  72.966  1.00 20.00           C
ATOM   1632 1HB  ASP R 110      -9.177  27.165  72.986  1.00 20.00           H
ATOM   1633 2HB  ASP R 110      -7.563  26.602  73.369  1.00 20.00           H
ATOM   1634  CG  ASP R 110      -7.902  28.680  73.842  1.00 20.00           C
ATOM   1635  OD1 ASP R 110      -8.919  29.306  74.208  1.00 20.00           O
ATOM   1636  OD2 ASP R 110      -6.719  28.969  74.125  1.00 20.00           O
ATOM   1637  HN  ASP R 110      -8.254  25.745  71.132  1.00 20.00           H
ATOM   1638  N   ILE R 111      -5.734  28.899  70.764  1.00 20.00           N
ATOM   1639  CA  ILE R 111      -4.326  29.022  70.425  1.00 20.00            
ATOM   1640  C   ILE R 111      -3.528  29.344  71.690  1.00 20.00           C
ATOM   1641  O   ILE R 111      -2.406  28.869  71.858  1.00 20.00           O
ATOM   1642  HA  ILE R 111      -3.996  28.055  70.045  1.00 20.00            
ATOM   1643  HB  ILE R 111      -4.440  31.019  69.668  1.00 20.00           H
ATOM   1644  CB  ILE R 111      -4.133  30.040  69.300  1.00 20.00           C
ATOM   1645  CG1 ILE R 111      -5.025  29.709  68.101  1.00 20.00           C
ATOM   1646 1HG1 ILE R 111      -6.068  29.898  68.356  1.00 20.00           H
ATOM   1647 2HG1 ILE R 111      -4.777  30.365  67.267  1.00 20.00           H
ATOM   1648  CG2 ILE R 111      -2.659  30.148  68.905  1.00 20.00           C
ATOM   1649 1HG2 ILE R 111      -2.095  30.596  69.723  1.00 20.00           H
ATOM   1650 2HG2 ILE R 111      -2.266  29.154  68.694  1.00 20.00           H
ATOM   1651 3HG2 ILE R 111      -2.566  30.772  68.016  1.00 20.00           H
ATOM   1652  CD1 ILE R 111      -4.854  28.249  67.678  1.00 20.00           C
ATOM   1653 1HD1 ILE R 111      -3.793  28.013  67.604  1.00 20.00           H
ATOM   1654 2HD1 ILE R 111      -5.320  27.599  68.419  1.00 20.00           H
ATOM   1655 3HD1 ILE R 111      -5.329  28.093  66.709  1.00 20.00           H
ATOM   1656  HN  ILE R 111      -6.323  29.617  70.391  1.00 20.00           H
ATOM   1657  N   ASP R 112      -4.137  30.150  72.547  1.00 20.00           N
ATOM   1658  CA  ASP R 112      -3.431  30.695  73.694  1.00 20.00            
ATOM   1659  C   ASP R 112      -3.079  29.559  74.657  1.00 20.00           C
ATOM   1660  O   ASP R 112      -1.987  29.536  75.222  1.00 20.00           O
ATOM   1661  HA  ASP R 112      -2.547  31.181  73.282  1.00 20.00            
ATOM   1662  CB  ASP R 112      -4.301  31.702  74.449  1.00 20.00           C
ATOM   1663 1HB  ASP R 112      -5.153  31.190  74.896  1.00 20.00           H
ATOM   1664 2HB  ASP R 112      -3.729  32.142  75.265  1.00 20.00           H
ATOM   1665  CG  ASP R 112      -4.798  32.807  73.514  1.00 20.00           C
ATOM   1666  OD1 ASP R 112      -5.631  32.480  72.642  1.00 20.00           O
ATOM   1667  OD2 ASP R 112      -4.332  33.953  73.692  1.00 20.00           O
ATOM   1668  HN  ASP R 112      -5.094  30.431  72.467  1.00 20.00           H
ATOM   1669  N   ASN R 113      -4.025  28.645  74.814  1.00 20.00           N
ATOM   1670  CA  ASN R 113      -3.892  27.593  75.807  1.00 20.00            
ATOM   1671  C   ASN R 113      -3.274  26.355  75.153  1.00 20.00           C
ATOM   1672  O   ASN R 113      -2.863  25.424  75.844  1.00 20.00           O
ATOM   1673  HA  ASN R 113      -3.256  28.014  76.587  1.00 20.00            
ATOM   1674  CB  ASN R 113      -5.255  27.196  76.376  1.00 20.00           C
ATOM   1675 1HB  ASN R 113      -5.969  27.065  75.563  1.00 20.00           H
ATOM   1676 2HB  ASN R 113      -5.175  26.237  76.888  1.00 20.00           H
ATOM   1677  CG  ASN R 113      -5.773  28.257  77.350  1.00 20.00           C
ATOM   1678  OD1 ASN R 113      -5.644  28.145  78.557  1.00 20.00           O
ATOM   1679  ND2 ASN R 113      -6.366  29.291  76.758  1.00 20.00           N
ATOM   1680 1HD2 ASN R 113      -6.426  29.301  75.800  1.00 20.00           H
ATOM   1681 2HD2 ASN R 113      -6.751  30.058  77.271  1.00 20.00           H
ATOM   1682  HN  ASN R 113      -4.869  28.616  74.278  1.00 20.00           H
ATOM   1683  N   LEU R 114      -3.228  26.386  73.830  1.00 20.00           N
ATOM   1684  CA  LEU R 114      -2.538  25.349  73.081  1.00 20.00            
ATOM   1685  C   LEU R 114      -1.028  25.554  73.206  1.00 20.00           C
ATOM   1686  O   LEU R 114      -0.474  26.487  72.626  1.00 20.00           O
ATOM   1687  HA  LEU R 114      -2.796  24.392  73.535  1.00 20.00            
ATOM   1688  CB  LEU R 114      -3.036  25.311  71.635  1.00 20.00           C
ATOM   1689 1HB  LEU R 114      -4.121  25.205  71.647  1.00 20.00           H
ATOM   1690 2HB  LEU R 114      -2.815  26.273  71.170  1.00 20.00           H
ATOM   1691  HG  LEU R 114      -3.112  24.069  69.896  1.00 20.00           H
ATOM   1692  CG  LEU R 114      -2.453  24.205  70.753  1.00 20.00           C
ATOM   1693  CD1 LEU R 114      -1.080  24.604  70.209  1.00 20.00           C
ATOM   1694 1HD1 LEU R 114      -1.106  25.644  69.884  1.00 20.00           H
ATOM   1695 2HD1 LEU R 114      -0.331  24.486  70.992  1.00 20.00           H
ATOM   1696 3HD1 LEU R 114      -0.825  23.965  69.363  1.00 20.00           H
ATOM   1697  CD2 LEU R 114      -2.408  22.873  71.504  1.00 20.00           C
ATOM   1698 1HD2 LEU R 114      -1.626  22.910  72.262  1.00 20.00           H
ATOM   1699 2HD2 LEU R 114      -3.370  22.692  71.982  1.00 20.00           H
ATOM   1700 3HD2 LEU R 114      -2.194  22.067  70.801  1.00 20.00           H
ATOM   1701  HN  LEU R 114      -3.650  27.100  73.272  1.00 20.00           H
ATOM   1702  N   LEU R 115      -0.403  24.667  73.967  1.00 20.00           N
ATOM   1703  CA  LEU R 115       1.038  24.717  74.145  1.00 20.00            
ATOM   1704  C   LEU R 115       1.722  24.185  72.884  1.00 20.00           C
ATOM   1705  O   LEU R 115       1.255  23.220  72.280  1.00 20.00           O
ATOM   1706  HA  LEU R 115       1.316  25.763  74.273  1.00 20.00            
ATOM   1707  CB  LEU R 115       1.446  23.980  75.422  1.00 20.00           C
ATOM   1708 1HB  LEU R 115       1.153  22.935  75.325  1.00 20.00           H
ATOM   1709 2HB  LEU R 115       2.533  24.000  75.498  1.00 20.00           H
ATOM   1710  HG  LEU R 115      -0.186  24.773  76.555  1.00 20.00           H
ATOM   1711  CG  LEU R 115       0.862  24.526  76.727  1.00 20.00           C
ATOM   1712  CD1 LEU R 115       0.901  23.467  77.831  1.00 20.00           C
ATOM   1713 1HD1 LEU R 115       0.302  22.607  77.531  1.00 20.00           H
ATOM   1714 2HD1 LEU R 115       1.932  23.152  77.995  1.00 20.00           H
ATOM   1715 3HD1 LEU R 115       0.498  23.888  78.752  1.00 20.00           H
ATOM   1716  CD2 LEU R 115       1.567  25.817  77.146  1.00 20.00           C
ATOM   1717 1HD2 LEU R 115       2.632  25.625  77.274  1.00 20.00           H
ATOM   1718 2HD2 LEU R 115       1.425  26.575  76.376  1.00 20.00           H
ATOM   1719 3HD2 LEU R 115       1.147  26.172  78.087  1.00 20.00           H
ATOM   1720  HN  LEU R 115      -0.864  23.927  74.456  1.00 20.00           H
ATOM   1721  N   CYS R 116       2.817  24.838  72.522  1.00 20.00           N
ATOM   1722  CA  CYS R 116       3.492  24.532  71.272  1.00 20.00            
ATOM   1723  C   CYS R 116       4.997  24.475  71.541  1.00 20.00           C
ATOM   1724  O   CYS R 116       5.515  25.238  72.355  1.00 20.00           O
ATOM   1725  HA  CYS R 116       3.120  23.561  70.945  1.00 20.00            
ATOM   1726  CB  CYS R 116       3.145  25.546  70.180  1.00 20.00           C
ATOM   1727 1HB  CYS R 116       2.063  25.613  70.065  1.00 20.00           H
ATOM   1728 2HB  CYS R 116       3.497  26.537  70.466  1.00 20.00           H
ATOM   1729  HG  CYS R 116       3.268  23.885  68.490  1.00 20.00           H
ATOM   1730  SG  CYS R 116       3.912  25.045  68.595  1.00 20.00           S
ATOM   1731  HN  CYS R 116       3.241  25.562  73.066  1.00 20.00           H
ATOM   1732  N   SER R 117       5.657  23.565  70.840  1.00 20.00           N
ATOM   1733  CA  SER R 117       7.109  23.545  70.819  1.00 20.00            
ATOM   1734  C   SER R 117       7.608  23.286  69.396  1.00 20.00           C
ATOM   1735  O   SER R 117       7.109  22.394  68.712  1.00 20.00           O
ATOM   1736  HA  SER R 117       7.417  24.534  71.158  1.00 20.00            
ATOM   1737  CB  SER R 117       7.660  22.485  71.776  1.00 20.00           C
ATOM   1738 1HB  SER R 117       7.428  22.768  72.802  1.00 20.00           H
ATOM   1739 2HB  SER R 117       7.162  21.533  71.588  1.00 20.00           H
ATOM   1740  HG  SER R 117       9.531  23.194  71.775  1.00 20.00           H
ATOM   1741  OG  SER R 117       9.068  22.319  71.636  1.00 20.00           O
ATOM   1742  HN  SER R 117       5.216  22.851  70.296  1.00 20.00           H
ATOM   1743  N   GLN R 118       8.588  24.082  68.992  1.00 20.00           N
ATOM   1744  CA  GLN R 118       9.281  23.838  67.739  1.00 20.00            
ATOM   1745  C   GLN R 118      10.694  23.316  68.007  1.00 20.00           C
ATOM   1746  O   GLN R 118      11.641  24.096  68.098  1.00 20.00           O
ATOM   1747  HA  GLN R 118       8.696  23.075  67.227  1.00 20.00            
ATOM   1748  CB  GLN R 118       9.318  25.103  66.878  1.00 20.00           C
ATOM   1749 1HB  GLN R 118       9.447  25.977  67.516  1.00 20.00           H
ATOM   1750 2HB  GLN R 118      10.178  25.067  66.210  1.00 20.00           H
ATOM   1751  CG  GLN R 118       8.034  25.246  66.059  1.00 20.00           C
ATOM   1752 1HG  GLN R 118       7.831  24.316  65.528  1.00 20.00           H
ATOM   1753 2HG  GLN R 118       7.190  25.423  66.727  1.00 20.00           H
ATOM   1754  CD  GLN R 118       8.148  26.397  65.058  1.00 20.00           C
ATOM   1755  OE1 GLN R 118       8.983  27.278  65.178  1.00 20.00           O
ATOM   1756  NE2 GLN R 118       7.264  26.340  64.066  1.00 20.00           N
ATOM   1757 1HE2 GLN R 118       6.640  25.611  64.046  1.00 20.00           H
ATOM   1758 2HE2 GLN R 118       7.224  27.027  63.339  1.00 20.00           H
ATOM   1759  HN  GLN R 118       8.907  24.879  69.505  1.00 20.00           H
ATOM   1760  N   PRO R 119      10.862  21.993  68.138  1.00 20.00           N
ATOM   1761  CA  PRO R 119      12.132  21.436  68.611  1.00 20.00            
ATOM   1762  C   PRO R 119      13.253  21.619  67.601  1.00 20.00           C
ATOM   1763  O   PRO R 119      12.999  21.890  66.429  1.00 20.00           O
ATOM   1764  HA  PRO R 119      12.465  21.965  69.504  1.00 20.00            
ATOM   1765  CB  PRO R 119      11.814  19.958  68.846  1.00 20.00           C
ATOM   1766 1HB  PRO R 119      12.679  19.326  68.648  1.00 20.00           H
ATOM   1767 2HB  PRO R 119      11.513  19.771  69.877  1.00 20.00           H
ATOM   1768  CG  PRO R 119      10.694  19.678  67.886  1.00 20.00           C
ATOM   1769 1HG  PRO R 119      11.076  19.433  66.895  1.00 20.00           H
ATOM   1770 2HG  PRO R 119      10.096  18.828  68.215  1.00 20.00           H
ATOM   1771  CD  PRO R 119       9.875  20.935  67.854  1.00 20.00           C
ATOM   1772 1HD  PRO R 119       9.399  21.080  66.884  1.00 20.00           H
ATOM   1773 2HD  PRO R 119       9.081  20.916  68.600  1.00 20.00           H
ATOM   1774  N   ASP R 120      14.475  21.464  68.088  1.00 20.00           N
ATOM   1775  CA  ASP R 120      15.644  21.603  67.235  1.00 20.00            
ATOM   1776  C   ASP R 120      16.010  20.237  66.651  1.00 20.00           C
ATOM   1777  O   ASP R 120      16.143  20.092  65.437  1.00 20.00           O
ATOM   1778  HA  ASP R 120      15.354  22.320  66.467  1.00 20.00            
ATOM   1779  CB  ASP R 120      16.847  22.116  68.029  1.00 20.00           C
ATOM   1780 1HB  ASP R 120      17.115  21.392  68.799  1.00 20.00           H
ATOM   1781 2HB  ASP R 120      17.709  22.212  67.368  1.00 20.00           H
ATOM   1782  CG  ASP R 120      16.541  23.468  68.677  1.00 20.00           C
ATOM   1783  OD1 ASP R 120      16.440  24.453  67.914  1.00 20.00           O
ATOM   1784  OD2 ASP R 120      16.414  23.485  69.921  1.00 20.00           O
ATOM   1785  HN  ASP R 120      14.674  21.247  69.044  1.00 20.00           H
ATOM   1786  N   THR R 121      16.162  19.269  67.544  1.00 20.00           N
ATOM   1787  CA  THR R 121      16.548  17.929  67.136  1.00 20.00            
ATOM   1788  C   THR R 121      15.415  16.940  67.414  1.00 20.00           C
ATOM   1789  O   THR R 121      14.463  17.264  68.124  1.00 20.00           O
ATOM   1790  HA  THR R 121      16.712  17.932  66.058  1.00 20.00            
ATOM   1791  HB  THR R 121      18.306  16.684  67.415  1.00 20.00           H
ATOM   1792  CB  THR R 121      17.853  17.575  67.851  1.00 20.00           C
ATOM   1793  OG1 THR R 121      17.480  17.468  69.222  1.00 20.00           O
ATOM   1794  HG1 THR R 121      18.251  17.127  69.760  1.00 20.00           H
ATOM   1795  CG2 THR R 121      18.864  18.724  67.828  1.00 20.00           C
ATOM   1796 1HG2 THR R 121      18.541  19.505  68.516  1.00 20.00           H
ATOM   1797 2HG2 THR R 121      18.929  19.131  66.819  1.00 20.00           H
ATOM   1798 3HG2 THR R 121      19.842  18.353  68.134  1.00 20.00           H
ATOM   1799  HN  THR R 121      16.027  19.389  68.527  1.00 20.00           H
ATOM   1800  N   GLY R 122      15.554  15.753  66.842  1.00 20.00           N
ATOM   1801  CA  GLY R 122      14.603  14.684  67.095  1.00 20.00            
ATOM   1802  C   GLY R 122      14.699  14.197  68.543  1.00 20.00           C
ATOM   1803  O   GLY R 122      13.682  13.908  69.172  1.00 20.00           O
ATOM   1804 1HA  GLY R 122      13.592  15.036  66.892  1.00 20.00            
ATOM   1805 2HA  GLY R 122      14.795  13.854  66.415  1.00 20.00            
ATOM   1806  HN  GLY R 122      16.297  15.518  66.216  1.00 20.00           H
ATOM   1807  N   GLU R 123      15.929  14.122  69.028  1.00 20.00           N
ATOM   1808  CA  GLU R 123      16.165  13.782  70.421  1.00 20.00            
ATOM   1809  C   GLU R 123      15.396  14.736  71.338  1.00 20.00           C
ATOM   1810  O   GLU R 123      14.718  14.299  72.266  1.00 20.00           O
ATOM   1811  HA  GLU R 123      15.784  12.767  70.540  1.00 20.00            
ATOM   1812  CB  GLU R 123      17.660  13.797  70.744  1.00 20.00           C
ATOM   1813 1HB  GLU R 123      18.107  14.719  70.371  1.00 20.00           H
ATOM   1814 2HB  GLU R 123      17.807  13.649  71.814  1.00 20.00           H
ATOM   1815  CG  GLU R 123      18.384  12.643  70.047  1.00 20.00           C
ATOM   1816 1HG  GLU R 123      18.542  11.829  70.754  1.00 20.00           H
ATOM   1817 2HG  GLU R 123      17.760  12.251  69.243  1.00 20.00           H
ATOM   1818  CD  GLU R 123      19.728  13.102  69.479  1.00 20.00           C
ATOM   1819  OE1 GLU R 123      19.804  13.238  68.238  1.00 20.00           O
ATOM   1820  OE2 GLU R 123      20.650  13.307  70.298  1.00 20.00           O
ATOM   1821  HN  GLU R 123      16.755  14.288  68.488  1.00 20.00           H
ATOM   1822  N   GLN R 124      15.528  16.021  71.045  1.00 20.00           N
ATOM   1823  CA  GLN R 124      14.851  17.040  71.829  1.00 20.00            
ATOM   1824  C   GLN R 124      13.339  16.810  71.806  1.00 20.00           C
ATOM   1825  O   GLN R 124      12.689  16.827  72.850  1.00 20.00           O
ATOM   1826  HA  GLN R 124      15.228  16.923  72.845  1.00 20.00            
ATOM   1827  CB  GLN R 124      15.199  18.442  71.324  1.00 20.00           C
ATOM   1828 1HB  GLN R 124      16.267  18.502  71.113  1.00 20.00           H
ATOM   1829 2HB  GLN R 124      14.679  18.635  70.386  1.00 20.00           H
ATOM   1830  CG  GLN R 124      14.817  19.507  72.354  1.00 20.00           C
ATOM   1831 1HG  GLN R 124      13.811  19.313  72.726  1.00 20.00           H
ATOM   1832 2HG  GLN R 124      15.490  19.449  73.209  1.00 20.00           H
ATOM   1833  CD  GLN R 124      14.879  20.908  71.742  1.00 20.00           C
ATOM   1834  OE1 GLN R 124      13.873  21.562  71.521  1.00 20.00           O
ATOM   1835  NE2 GLN R 124      16.113  21.331  71.483  1.00 20.00           N
ATOM   1836 1HE2 GLN R 124      16.851  20.752  71.688  1.00 20.00           H
ATOM   1837 2HE2 GLN R 124      16.302  22.227  71.082  1.00 20.00           H
ATOM   1838  HN  GLN R 124      16.084  16.369  70.290  1.00 20.00           H
ATOM   1839  N   ALA R 125      12.822  16.600  70.604  1.00 20.00           N
ATOM   1840  CA  ALA R 125      11.389  16.439  70.423  1.00 20.00            
ATOM   1841  C   ALA R 125      10.890  15.308  71.325  1.00 20.00           C
ATOM   1842  O   ALA R 125       9.897  15.468  72.033  1.00 20.00           O
ATOM   1843  HA  ALA R 125      10.910  17.370  70.723  1.00 20.00            
ATOM   1844  CB  ALA R 125      11.087  16.182  68.945  1.00 20.00           C
ATOM   1845 1HB  ALA R 125      11.559  16.955  68.339  1.00 20.00           H
ATOM   1846 2HB  ALA R 125      11.478  15.206  68.659  1.00 20.00           H
ATOM   1847 3HB  ALA R 125      10.009  16.203  68.786  1.00 20.00           H
ATOM   1848  HN  ALA R 125      13.363  16.540  69.766  1.00 20.00           H
ATOM   1849  N   LEU R 126      11.601  14.192  71.270  1.00 20.00           N
ATOM   1850  CA  LEU R 126      11.146  12.981  71.932  1.00 20.00            
ATOM   1851  C   LEU R 126      11.308  13.140  73.445  1.00 20.00           C
ATOM   1852  O   LEU R 126      10.482  12.654  74.216  1.00 20.00           O
ATOM   1853  HA  LEU R 126      10.085  12.866  71.709  1.00 20.00            
ATOM   1854  CB  LEU R 126      11.864  11.756  71.361  1.00 20.00           C
ATOM   1855 1HB  LEU R 126      12.938  11.908  71.466  1.00 20.00           H
ATOM   1856 2HB  LEU R 126      11.603  10.891  71.971  1.00 20.00           H
ATOM   1857  HG  LEU R 126      11.524  12.357  69.337  1.00 20.00           H
ATOM   1858  CG  LEU R 126      11.564  11.424  69.898  1.00 20.00           C
ATOM   1859  CD1 LEU R 126      12.683  10.577  69.288  1.00 20.00           C
ATOM   1860 1HD1 LEU R 126      13.609  11.152  69.277  1.00 20.00           H
ATOM   1861 2HD1 LEU R 126      12.822   9.675  69.885  1.00 20.00           H
ATOM   1862 3HD1 LEU R 126      12.414  10.300  68.269  1.00 20.00           H
ATOM   1863  CD2 LEU R 126      10.196  10.754  69.758  1.00 20.00           C
ATOM   1864 1HD2 LEU R 126      10.165   9.857  70.377  1.00 20.00           H
ATOM   1865 2HD2 LEU R 126       9.418  11.445  70.080  1.00 20.00           H
ATOM   1866 3HD2 LEU R 126      10.030  10.481  68.715  1.00 20.00           H
ATOM   1867  HN  LEU R 126      12.471  14.107  70.785  1.00 20.00           H
ATOM   1868  N   GLU R 127      12.379  13.823  73.824  1.00 20.00           N
ATOM   1869  CA  GLU R 127      12.624  14.110  75.227  1.00 20.00            
ATOM   1870  C   GLU R 127      11.459  14.907  75.818  1.00 20.00           C
ATOM   1871  O   GLU R 127      11.014  14.630  76.930  1.00 20.00           O
ATOM   1872  HA  GLU R 127      12.692  13.138  75.714  1.00 20.00            
ATOM   1873  CB  GLU R 127      13.948  14.856  75.410  1.00 20.00           C
ATOM   1874 1HB  GLU R 127      14.112  15.525  74.566  1.00 20.00           H
ATOM   1875 2HB  GLU R 127      13.951  15.367  76.373  1.00 20.00           H
ATOM   1876  CG  GLU R 127      15.127  13.882  75.436  1.00 20.00           C
ATOM   1877 1HG  GLU R 127      15.089  13.236  74.559  1.00 20.00           H
ATOM   1878 2HG  GLU R 127      16.063  14.437  75.383  1.00 20.00           H
ATOM   1879  CD  GLU R 127      15.105  13.028  76.706  1.00 20.00           C
ATOM   1880  OE1 GLU R 127      15.083  11.788  76.556  1.00 20.00           O
ATOM   1881  OE2 GLU R 127      15.111  13.636  77.798  1.00 20.00           O
ATOM   1882  HN  GLU R 127      13.069  14.176  73.193  1.00 20.00           H
ATOM   1883  N   ILE R 128      10.999  15.881  75.046  1.00 20.00           N
ATOM   1884  CA  ILE R 128       9.882  16.707  75.470  1.00 20.00            
ATOM   1885  C   ILE R 128       8.654  15.821  75.693  1.00 20.00           C
ATOM   1886  O   ILE R 128       7.996  15.916  76.728  1.00 20.00           O
ATOM   1887  HA  ILE R 128      10.155  17.164  76.421  1.00 20.00            
ATOM   1888  HB  ILE R 128       9.686  17.428  73.466  1.00 20.00           H
ATOM   1889  CB  ILE R 128       9.647  17.844  74.473  1.00 20.00           C
ATOM   1890  CG1 ILE R 128      10.753  18.896  74.571  1.00 20.00           C
ATOM   1891 1HG1 ILE R 128      10.542  19.575  75.398  1.00 20.00           H
ATOM   1892 2HG1 ILE R 128      11.703  18.411  74.792  1.00 20.00           H
ATOM   1893  CG2 ILE R 128       8.256  18.455  74.656  1.00 20.00           C
ATOM   1894 1HG2 ILE R 128       7.499  17.732  74.354  1.00 20.00           H
ATOM   1895 2HG2 ILE R 128       8.110  18.718  75.704  1.00 20.00           H
ATOM   1896 3HG2 ILE R 128       8.169  19.350  74.041  1.00 20.00           H
ATOM   1897  CD1 ILE R 128      10.870  19.691  73.269  1.00 20.00           C
ATOM   1898 1HD1 ILE R 128      11.085  19.010  72.445  1.00 20.00           H
ATOM   1899 2HD1 ILE R 128       9.932  20.211  73.075  1.00 20.00           H
ATOM   1900 3HD1 ILE R 128      11.677  20.418  73.358  1.00 20.00           H
ATOM   1901  HN  ILE R 128      11.376  16.109  74.148  1.00 20.00           H
ATOM   1902  N   CYS R 129       8.383  14.981  74.706  1.00 20.00           N
ATOM   1903  CA  CYS R 129       7.231  14.098  74.769  1.00 20.00            
ATOM   1904  C   CYS R 129       7.347  13.247  76.035  1.00 20.00           C
ATOM   1905  O   CYS R 129       6.382  13.109  76.785  1.00 20.00           O
ATOM   1906  HA  CYS R 129       6.349  14.738  74.812  1.00 20.00            
ATOM   1907  CB  CYS R 129       7.109  13.236  73.511  1.00 20.00           C
ATOM   1908 1HB  CYS R 129       8.007  12.632  73.385  1.00 20.00           H
ATOM   1909 2HB  CYS R 129       6.272  12.545  73.613  1.00 20.00           H
ATOM   1910  HG  CYS R 129       8.146  14.604  71.874  1.00 20.00           H
ATOM   1911  SG  CYS R 129       6.862  14.302  72.044  1.00 20.00           S
ATOM   1912  HN  CYS R 129       8.934  14.898  73.875  1.00 20.00           H
ATOM   1913  N   ASP R 130       8.536  12.698  76.234  1.00 20.00           N
ATOM   1914  CA  ASP R 130       8.736  11.701  77.272  1.00 20.00            
ATOM   1915  C   ASP R 130       8.629  12.370  78.643  1.00 20.00           C
ATOM   1916  O   ASP R 130       8.131  11.769  79.594  1.00 20.00           O
ATOM   1917  HA  ASP R 130       7.957  10.957  77.108  1.00 20.00            
ATOM   1918  CB  ASP R 130      10.124  11.065  77.164  1.00 20.00           C
ATOM   1919 1HB  ASP R 130      10.345  10.840  76.120  1.00 20.00           H
ATOM   1920 2HB  ASP R 130      10.880  11.772  77.505  1.00 20.00           H
ATOM   1921  CG  ASP R 130      10.205   9.783  77.995  1.00 20.00           C
ATOM   1922  OD1 ASP R 130       9.146   9.136  78.146  1.00 20.00           O
ATOM   1923  OD2 ASP R 130      11.324   9.478  78.461  1.00 20.00           O
ATOM   1924  HN  ASP R 130       9.352  12.924  75.702  1.00 20.00           H
ATOM   1925  N   ALA R 131       9.103  13.606  78.702  1.00 20.00           N
ATOM   1926  CA  ALA R 131       9.038  14.375  79.934  1.00 20.00            
ATOM   1927  C   ALA R 131       7.574  14.659  80.275  1.00 20.00           C
ATOM   1928  O   ALA R 131       7.155  14.491  81.420  1.00 20.00           O
ATOM   1929  HA  ALA R 131       9.476  13.768  80.727  1.00 20.00            
ATOM   1930  CB  ALA R 131       9.860  15.655  79.781  1.00 20.00           C
ATOM   1931 1HB  ALA R 131      10.900  15.398  79.579  1.00 20.00           H
ATOM   1932 2HB  ALA R 131       9.465  16.244  78.953  1.00 20.00           H
ATOM   1933 3HB  ALA R 131       9.802  16.237  80.701  1.00 20.00           H
ATOM   1934  HN  ALA R 131       9.525  14.081  77.930  1.00 20.00           H
ATOM   1935  N   LEU R 132       6.835  15.085  79.261  1.00 20.00           N
ATOM   1936  CA  LEU R 132       5.439  15.444  79.451  1.00 20.00            
ATOM   1937  C   LEU R 132       4.640  14.190  79.813  1.00 20.00           C
ATOM   1938  O   LEU R 132       3.694  14.258  80.596  1.00 20.00           O
ATOM   1939  HA  LEU R 132       5.391  16.138  80.290  1.00 20.00            
ATOM   1940  CB  LEU R 132       4.904  16.181  78.222  1.00 20.00           C
ATOM   1941 1HB  LEU R 132       5.088  15.563  77.343  1.00 20.00           H
ATOM   1942 2HB  LEU R 132       3.823  16.277  78.323  1.00 20.00           H
ATOM   1943  HG  LEU R 132       6.576  17.496  78.002  1.00 20.00           H
ATOM   1944  CG  LEU R 132       5.490  17.571  77.966  1.00 20.00           C
ATOM   1945  CD1 LEU R 132       5.118  18.074  76.569  1.00 20.00           C
ATOM   1946 1HD1 LEU R 132       5.486  17.372  75.820  1.00 20.00           H
ATOM   1947 2HD1 LEU R 132       4.034  18.155  76.489  1.00 20.00           H
ATOM   1948 3HD1 LEU R 132       5.569  19.052  76.403  1.00 20.00           H
ATOM   1949  CD2 LEU R 132       5.068  18.554  79.060  1.00 20.00           C
ATOM   1950 1HD2 LEU R 132       3.992  18.478  79.221  1.00 20.00           H
ATOM   1951 2HD2 LEU R 132       5.592  18.315  79.985  1.00 20.00           H
ATOM   1952 3HD2 LEU R 132       5.318  19.569  78.752  1.00 20.00           H
ATOM   1953  HN  LEU R 132       7.174  15.187  78.326  1.00 20.00           H
ATOM   1954  N   ALA R 133       5.049  13.076  79.224  1.00 20.00           N
ATOM   1955  CA  ALA R 133       4.408  11.803  79.505  1.00 20.00            
ATOM   1956  C   ALA R 133       4.583  11.464  80.987  1.00 20.00           C
ATOM   1957  O   ALA R 133       3.615  11.139  81.672  1.00 20.00           O
ATOM   1958  HA  ALA R 133       3.345  11.911  79.289  1.00 20.00            
ATOM   1959  CB  ALA R 133       4.990  10.725  78.588  1.00 20.00           C
ATOM   1960 1HB  ALA R 133       4.862  11.025  77.548  1.00 20.00           H
ATOM   1961 2HB  ALA R 133       6.051  10.600  78.802  1.00 20.00           H
ATOM   1962 3HB  ALA R 133       4.471   9.782  78.761  1.00 20.00           H
ATOM   1963  HN  ALA R 133       5.802  13.034  78.568  1.00 20.00           H
ATOM   1964  N   ARG R 134       5.826  11.552  81.438  1.00 20.00           N
ATOM   1965  CA  ARG R 134       6.139  11.270  82.829  1.00 20.00            
ATOM   1966  C   ARG R 134       5.316  12.170  83.752  1.00 20.00           C
ATOM   1967  O   ARG R 134       4.706  11.694  84.708  1.00 20.00           O
ATOM   1968  HA  ARG R 134       5.875  10.221  82.966  1.00 20.00            
ATOM   1969  CB  ARG R 134       7.627  11.484  83.113  1.00 20.00           C
ATOM   1970 1HB  ARG R 134       8.032  12.217  82.415  1.00 20.00           H
ATOM   1971 2HB  ARG R 134       7.754  11.895  84.115  1.00 20.00           H
ATOM   1972  CG  ARG R 134       8.403  10.172  82.991  1.00 20.00           C
ATOM   1973 1HG  ARG R 134       7.927   9.405  83.602  1.00 20.00           H
ATOM   1974 2HG  ARG R 134       8.373   9.821  81.959  1.00 20.00           H
ATOM   1975  CD  ARG R 134       9.858  10.352  83.431  1.00 20.00           C
ATOM   1976 1HD  ARG R 134       9.896  10.891  84.378  1.00 20.00           H
ATOM   1977 2HD  ARG R 134      10.318   9.378  83.601  1.00 20.00           H
ATOM   1978  NE  ARG R 134      10.612  11.094  82.396  1.00 20.00           N
ATOM   1979  HE  ARG R 134      10.802  12.062  82.559  1.00 20.00           H
ATOM   1980  CZ  ARG R 134      11.055  10.550  81.255  1.00 20.00           C
ATOM   1981  NH1 ARG R 134      10.828   9.257  80.984  1.00 20.00           N
ATOM   1982 1HH1 ARG R 134      10.322   8.687  81.638  1.00 20.00           H
ATOM   1983 2HH1 ARG R 134      11.163   8.863  80.129  1.00 20.00           H
ATOM   1984  NH2 ARG R 134      11.728  11.318  80.388  1.00 20.00           N
ATOM   1985 1HH2 ARG R 134      12.064  10.924  79.532  1.00 20.00           H
ATOM   1986 2HH2 ARG R 134      11.895  12.286  80.596  1.00 20.00           H
ATOM   1987  HN  ARG R 134       6.609  11.811  80.873  1.00 20.00           H
ATOM   1988  N   SER R 135       5.324  13.456  83.433  1.00 20.00           N
ATOM   1989  CA  SER R 135       4.654  14.439  84.268  1.00 20.00            
ATOM   1990  C   SER R 135       3.156  14.135  84.335  1.00 20.00           C
ATOM   1991  O   SER R 135       2.549  14.220  85.401  1.00 20.00           O
ATOM   1992  HA  SER R 135       5.110  14.339  85.253  1.00 20.00            
ATOM   1993  CB  SER R 135       4.885  15.857  83.742  1.00 20.00           C
ATOM   1994 1HB  SER R 135       4.644  16.577  84.525  1.00 20.00           H
ATOM   1995 2HB  SER R 135       5.940  15.988  83.503  1.00 20.00           H
ATOM   1996  HG  SER R 135       4.240  17.078  82.294  1.00 20.00           H
ATOM   1997  OG  SER R 135       4.099  16.133  82.586  1.00 20.00           O
ATOM   1998  HN  SER R 135       5.776  13.829  82.622  1.00 20.00           H
ATOM   1999  N   GLY R 136       2.604  13.787  83.182  1.00 20.00           N
ATOM   2000  CA  GLY R 136       1.185  13.486  83.094  1.00 20.00            
ATOM   2001  C   GLY R 136       0.344  14.755  83.248  1.00 20.00           C
ATOM   2002  O   GLY R 136      -0.784  14.701  83.736  1.00 20.00           O
ATOM   2003 1HA  GLY R 136       0.968  13.017  82.134  1.00 20.00            
ATOM   2004 2HA  GLY R 136       0.912  12.768  83.868  1.00 20.00            
ATOM   2005  HN  GLY R 136       3.107  13.709  82.322  1.00 20.00           H
ATOM   2006  N   ALA R 137       0.926  15.867  82.824  1.00 20.00           N
ATOM   2007  CA  ALA R 137       0.232  17.142  82.877  1.00 20.00            
ATOM   2008  C   ALA R 137      -0.613  17.311  81.614  1.00 20.00           C
ATOM   2009  O   ALA R 137      -1.749  17.779  81.680  1.00 20.00           O
ATOM   2010  HA  ALA R 137      -0.427  17.125  83.746  1.00 20.00            
ATOM   2011  CB  ALA R 137       1.250  18.271  83.053  1.00 20.00           C
ATOM   2012 1HB  ALA R 137       1.841  18.091  83.951  1.00 20.00           H
ATOM   2013 2HB  ALA R 137       1.909  18.304  82.185  1.00 20.00           H
ATOM   2014 3HB  ALA R 137       0.726  19.222  83.147  1.00 20.00           H
ATOM   2015  HN  ALA R 137       1.853  15.906  82.450  1.00 20.00           H
ATOM   2016  N   VAL R 138      -0.027  16.921  80.491  1.00 20.00           N
ATOM   2017  CA  VAL R 138      -0.707  17.037  79.212  1.00 20.00            
ATOM   2018  C   VAL R 138      -1.479  15.746  78.932  1.00 20.00           C
ATOM   2019  O   VAL R 138      -0.976  14.651  79.180  1.00 20.00           O
ATOM   2020  HA  VAL R 138      -1.417  17.860  79.291  1.00 20.00            
ATOM   2021  HB  VAL R 138       1.034  16.578  78.067  1.00 20.00           H
ATOM   2022  CB  VAL R 138       0.300  17.382  78.114  1.00 20.00           C
ATOM   2023  CG1 VAL R 138      -0.387  17.471  76.749  1.00 20.00           C
ATOM   2024 1HG1 VAL R 138      -0.774  16.490  76.473  1.00 20.00           H
ATOM   2025 2HG1 VAL R 138      -1.209  18.184  76.802  1.00 20.00           H
ATOM   2026 3HG1 VAL R 138       0.334  17.801  76.001  1.00 20.00           H
ATOM   2027  CG2 VAL R 138       1.043  18.679  78.439  1.00 20.00           C
ATOM   2028 1HG2 VAL R 138       0.327  19.498  78.519  1.00 20.00           H
ATOM   2029 2HG2 VAL R 138       1.573  18.567  79.385  1.00 20.00           H
ATOM   2030 3HG2 VAL R 138       1.757  18.898  77.645  1.00 20.00           H
ATOM   2031  HN  VAL R 138       0.893  16.533  80.447  1.00 20.00           H
ATOM   2032  N   ASP R 139      -2.688  15.916  78.418  1.00 20.00           N
ATOM   2033  CA  ASP R 139      -3.597  14.794  78.254  1.00 20.00            
ATOM   2034  C   ASP R 139      -3.400  14.184  76.865  1.00 20.00           C
ATOM   2035  O   ASP R 139      -3.505  12.970  76.696  1.00 20.00           O
ATOM   2036  HA  ASP R 139      -3.342  14.100  79.054  1.00 20.00            
ATOM   2037  CB  ASP R 139      -5.055  15.244  78.370  1.00 20.00           C
ATOM   2038 1HB  ASP R 139      -5.245  16.056  77.668  1.00 20.00           H
ATOM   2039 2HB  ASP R 139      -5.716  14.423  78.094  1.00 20.00           H
ATOM   2040  CG  ASP R 139      -5.374  15.708  79.793  1.00 20.00           C
ATOM   2041  OD1 ASP R 139      -5.722  14.829  80.611  1.00 20.00           O
ATOM   2042  OD2 ASP R 139      -5.262  16.930  80.030  1.00 20.00           O
ATOM   2043  HN  ASP R 139      -3.049  16.800  78.118  1.00 20.00           H
ATOM   2044  N   VAL R 140      -3.117  15.053  75.906  1.00 20.00           N
ATOM   2045  CA  VAL R 140      -2.898  14.614  74.538  1.00 20.00            
ATOM   2046  C   VAL R 140      -1.699  15.363  73.953  1.00 20.00           C
ATOM   2047  O   VAL R 140      -1.626  16.588  74.038  1.00 20.00           O
ATOM   2048  HA  VAL R 140      -2.666  13.550  74.568  1.00 20.00            
ATOM   2049  HB  VAL R 140      -4.938  14.139  74.133  1.00 20.00           H
ATOM   2050  CB  VAL R 140      -4.176  14.798  73.718  1.00 20.00           C
ATOM   2051  CG1 VAL R 140      -4.691  16.235  73.821  1.00 20.00           C
ATOM   2052 1HG1 VAL R 140      -4.913  16.468  74.862  1.00 20.00           H
ATOM   2053 2HG1 VAL R 140      -3.931  16.921  73.449  1.00 20.00           H
ATOM   2054 3HG1 VAL R 140      -5.598  16.339  73.224  1.00 20.00           H
ATOM   2055  CG2 VAL R 140      -3.953  14.399  72.258  1.00 20.00           C
ATOM   2056 1HG2 VAL R 140      -3.282  15.115  71.784  1.00 20.00           H
ATOM   2057 2HG2 VAL R 140      -3.509  13.404  72.217  1.00 20.00           H
ATOM   2058 3HG2 VAL R 140      -4.908  14.393  71.733  1.00 20.00           H
ATOM   2059  HN  VAL R 140      -3.038  16.040  76.051  1.00 20.00           H
ATOM   2060  N   ILE R 141      -0.788  14.596  73.372  1.00 20.00           N
ATOM   2061  CA  ILE R 141       0.301  15.176  72.605  1.00 20.00            
ATOM   2062  C   ILE R 141       0.196  14.715  71.150  1.00 20.00           C
ATOM   2063  O   ILE R 141      -0.342  13.644  70.871  1.00 20.00           O
ATOM   2064  HA  ILE R 141       0.180  16.259  72.633  1.00 20.00            
ATOM   2065  HB  ILE R 141       1.774  13.771  73.259  1.00 20.00           H
ATOM   2066  CB  ILE R 141       1.647  14.853  73.256  1.00 20.00           C
ATOM   2067  CG1 ILE R 141       1.675  15.316  74.714  1.00 20.00           C
ATOM   2068 1HG1 ILE R 141       1.779  16.400  74.754  1.00 20.00           H
ATOM   2069 2HG1 ILE R 141       0.730  15.068  75.197  1.00 20.00           H
ATOM   2070  CG2 ILE R 141       2.803  15.442  72.446  1.00 20.00           C
ATOM   2071 1HG2 ILE R 141       2.854  14.950  71.474  1.00 20.00           H
ATOM   2072 2HG2 ILE R 141       2.641  16.511  72.304  1.00 20.00           H
ATOM   2073 3HG2 ILE R 141       3.740  15.284  72.981  1.00 20.00           H
ATOM   2074  CD1 ILE R 141       2.829  14.660  75.475  1.00 20.00           C
ATOM   2075 1HD1 ILE R 141       2.850  13.593  75.254  1.00 20.00           H
ATOM   2076 2HD1 ILE R 141       3.771  15.113  75.168  1.00 20.00           H
ATOM   2077 3HD1 ILE R 141       2.688  14.806  76.546  1.00 20.00           H
ATOM   2078  HN  ILE R 141      -0.786  13.597  73.419  1.00 20.00           H
ATOM   2079  N   VAL R 142       0.717  15.547  70.260  1.00 20.00           N
ATOM   2080  CA  VAL R 142       0.836  15.169  68.862  1.00 20.00            
ATOM   2081  C   VAL R 142       2.213  15.585  68.341  1.00 20.00           C
ATOM   2082  O   VAL R 142       2.736  16.630  68.725  1.00 20.00           O
ATOM   2083  HA  VAL R 142       0.753  14.084  68.806  1.00 20.00            
ATOM   2084  HB  VAL R 142      -1.250  15.472  68.530  1.00 20.00           H
ATOM   2085  CB  VAL R 142      -0.316  15.774  68.057  1.00 20.00           C
ATOM   2086  CG1 VAL R 142      -0.252  17.302  68.073  1.00 20.00           C
ATOM   2087 1HG1 VAL R 142      -0.380  17.661  69.094  1.00 20.00           H
ATOM   2088 2HG1 VAL R 142       0.714  17.630  67.691  1.00 20.00           H
ATOM   2089 3HG1 VAL R 142      -1.047  17.706  67.445  1.00 20.00           H
ATOM   2090  CG2 VAL R 142      -0.322  15.240  66.623  1.00 20.00           C
ATOM   2091 1HG2 VAL R 142       0.280  15.893  65.990  1.00 20.00           H
ATOM   2092 2HG2 VAL R 142       0.096  14.234  66.608  1.00 20.00           H
ATOM   2093 3HG2 VAL R 142      -1.345  15.215  66.249  1.00 20.00           H
ATOM   2094  HN  VAL R 142       1.055  16.462  70.480  1.00 20.00           H
ATOM   2095  N   VAL R 143       2.761  14.746  67.474  1.00 20.00           N
ATOM   2096  CA  VAL R 143       4.008  15.071  66.803  1.00 20.00            
ATOM   2097  C   VAL R 143       3.760  15.173  65.296  1.00 20.00           C
ATOM   2098  O   VAL R 143       3.256  14.234  64.682  1.00 20.00           O
ATOM   2099  HA  VAL R 143       4.335  16.044  67.171  1.00 20.00            
ATOM   2100  HB  VAL R 143       4.727  13.062  66.842  1.00 20.00           H
ATOM   2101  CB  VAL R 143       5.080  14.042  67.163  1.00 20.00           C
ATOM   2102  CG1 VAL R 143       6.390  14.333  66.427  1.00 20.00           C
ATOM   2103 1HG1 VAL R 143       6.238  14.212  65.355  1.00 20.00           H
ATOM   2104 2HG1 VAL R 143       6.705  15.356  66.637  1.00 20.00           H
ATOM   2105 3HG1 VAL R 143       7.159  13.640  66.766  1.00 20.00           H
ATOM   2106  CG2 VAL R 143       5.302  13.989  68.676  1.00 20.00           C
ATOM   2107 1HG2 VAL R 143       5.675  14.952  69.023  1.00 20.00           H
ATOM   2108 2HG2 VAL R 143       4.359  13.764  69.174  1.00 20.00           H
ATOM   2109 3HG2 VAL R 143       6.031  13.212  68.910  1.00 20.00           H
ATOM   2110  HN  VAL R 143       2.368  13.860  67.229  1.00 20.00           H
ATOM   2111  N   ASP R 144       4.125  16.321  64.745  1.00 20.00           N
ATOM   2112  CA  ASP R 144       3.921  16.570  63.328  1.00 20.00            
ATOM   2113  C   ASP R 144       5.133  16.060  62.546  1.00 20.00           C
ATOM   2114  O   ASP R 144       6.192  16.685  62.559  1.00 20.00           O
ATOM   2115  HA  ASP R 144       3.005  16.036  63.072  1.00 20.00            
ATOM   2116  CB  ASP R 144       3.771  18.066  63.047  1.00 20.00           C
ATOM   2117 1HB  ASP R 144       3.135  18.521  63.806  1.00 20.00           H
ATOM   2118 2HB  ASP R 144       4.745  18.551  63.115  1.00 20.00           H
ATOM   2119  CG  ASP R 144       3.172  18.306  61.660  1.00 20.00           C
ATOM   2120  OD1 ASP R 144       3.434  17.463  60.775  1.00 20.00           O
ATOM   2121  OD2 ASP R 144       2.465  19.327  61.516  1.00 20.00           O
ATOM   2122  HN  ASP R 144       4.552  17.072  65.248  1.00 20.00           H
ATOM   2123  N   SER R 145       4.937  14.930  61.882  1.00 20.00           N
ATOM   2124  CA  SER R 145       5.934  14.423  60.955  1.00 20.00            
ATOM   2125  C   SER R 145       7.141  13.885  61.728  1.00 20.00           C
ATOM   2126  O   SER R 145       7.949  14.658  62.240  1.00 20.00           O
ATOM   2127  HA  SER R 145       5.440  13.620  60.410  1.00 20.00            
ATOM   2128  CB  SER R 145       6.375  15.510  59.972  1.00 20.00           C
ATOM   2129 1HB  SER R 145       6.932  16.279  60.508  1.00 20.00           H
ATOM   2130 2HB  SER R 145       7.055  15.079  59.237  1.00 20.00           H
ATOM   2131  HG  SER R 145       4.754  16.683  59.938  1.00 20.00           H
ATOM   2132  OG  SER R 145       5.267  16.106  59.303  1.00 20.00           O
ATOM   2133  HN  SER R 145       4.116  14.366  61.969  1.00 20.00           H
ATOM   2134  N   VAL R 146       7.224  12.564  61.787  1.00 20.00           N
ATOM   2135  CA  VAL R 146       8.334  11.914  62.461  1.00 20.00            
ATOM   2136  C   VAL R 146       9.550  11.898  61.533  1.00 20.00           C
ATOM   2137  O   VAL R 146      10.675  11.681  61.981  1.00 20.00           O
ATOM   2138  HA  VAL R 146       8.575  12.506  63.345  1.00 20.00            
ATOM   2139  HB  VAL R 146       8.646  10.178  63.664  1.00 20.00           H
ATOM   2140  CB  VAL R 146       7.919  10.517  62.926  1.00 20.00           C
ATOM   2141  CG1 VAL R 146       6.545  10.549  63.600  1.00 20.00           C
ATOM   2142 1HG1 VAL R 146       6.452  11.460  64.190  1.00 20.00           H
ATOM   2143 2HG1 VAL R 146       5.766  10.528  62.838  1.00 20.00           H
ATOM   2144 3HG1 VAL R 146       6.440   9.681  64.251  1.00 20.00           H
ATOM   2145  CG2 VAL R 146       7.935   9.525  61.761  1.00 20.00           C
ATOM   2146 1HG2 VAL R 146       7.344   9.923  60.936  1.00 20.00           H
ATOM   2147 2HG2 VAL R 146       8.962   9.368  61.431  1.00 20.00           H
ATOM   2148 3HG2 VAL R 146       7.509   8.575  62.086  1.00 20.00           H
ATOM   2149  HN  VAL R 146       6.551  11.943  61.386  1.00 20.00           H
ATOM   2150  N   ALA R 147       9.283  12.132  60.256  1.00 20.00           N
ATOM   2151  CA  ALA R 147      10.348  12.413  59.308  1.00 20.00            
ATOM   2152  C   ALA R 147      11.215  13.554  59.846  1.00 20.00           C
ATOM   2153  O   ALA R 147      12.442  13.484  59.790  1.00 20.00           O
ATOM   2154  HA  ALA R 147      10.959  11.515  59.219  1.00 20.00            
ATOM   2155  CB  ALA R 147       9.742  12.736  57.941  1.00 20.00           C
ATOM   2156 1HB  ALA R 147       9.096  11.916  57.628  1.00 20.00           H
ATOM   2157 2HB  ALA R 147       9.158  13.653  58.010  1.00 20.00           H
ATOM   2158 3HB  ALA R 147      10.541  12.868  57.212  1.00 20.00           H
ATOM   2159  HN  ALA R 147       8.361  12.131  59.869  1.00 20.00           H
ATOM   2160  N   ALA R 148      10.543  14.577  60.353  1.00 20.00           N
ATOM   2161  CA  ALA R 148      11.209  15.832  60.658  1.00 20.00            
ATOM   2162  C   ALA R 148      11.678  15.815  62.114  1.00 20.00           C
ATOM   2163  O   ALA R 148      11.995  16.860  62.679  1.00 20.00           O
ATOM   2164  HA  ALA R 148      12.078  15.913  60.005  1.00 20.00            
ATOM   2165  CB  ALA R 148      10.261  16.997  60.364  1.00 20.00           C
ATOM   2166 1HB  ALA R 148       9.855  16.890  59.358  1.00 20.00           H
ATOM   2167 2HB  ALA R 148       9.446  16.993  61.088  1.00 20.00           H
ATOM   2168 3HB  ALA R 148      10.808  17.937  60.437  1.00 20.00           H
ATOM   2169  HN  ALA R 148       9.564  14.558  60.556  1.00 20.00           H
ATOM   2170  N   LEU R 149      11.709  14.617  62.679  1.00 20.00           N
ATOM   2171  CA  LEU R 149      12.515  14.368  63.862  1.00 20.00            
ATOM   2172  C   LEU R 149      13.957  14.082  63.440  1.00 20.00           C
ATOM   2173  O   LEU R 149      14.388  12.929  63.429  1.00 20.00           O
ATOM   2174  HA  LEU R 149      12.504  15.278  64.462  1.00 20.00            
ATOM   2175  CB  LEU R 149      11.891  13.258  64.711  1.00 20.00           C
ATOM   2176 1HB  LEU R 149      11.366  12.571  64.047  1.00 20.00           H
ATOM   2177 2HB  LEU R 149      12.695  12.694  65.183  1.00 20.00           H
ATOM   2178  HG  LEU R 149      11.488  14.224  66.576  1.00 20.00           H
ATOM   2179  CG  LEU R 149      10.917  13.714  65.800  1.00 20.00           C
ATOM   2180  CD1 LEU R 149       9.907  14.721  65.245  1.00 20.00           C
ATOM   2181 1HD1 LEU R 149      10.412  15.663  65.034  1.00 20.00           H
ATOM   2182 2HD1 LEU R 149       9.470  14.329  64.327  1.00 20.00           H
ATOM   2183 3HD1 LEU R 149       9.119  14.886  65.980  1.00 20.00           H
ATOM   2184  CD2 LEU R 149      10.231  12.516  66.458  1.00 20.00           C
ATOM   2185 1HD2 LEU R 149       9.586  12.022  65.730  1.00 20.00           H
ATOM   2186 2HD2 LEU R 149      10.985  11.813  66.810  1.00 20.00           H
ATOM   2187 3HD2 LEU R 149       9.631  12.859  67.301  1.00 20.00           H
ATOM   2188  HN  LEU R 149      11.196  13.827  62.342  1.00 20.00           H
ATOM   2189  N   THR R 150      14.664  15.150  63.102  1.00 20.00           N
ATOM   2190  CA  THR R 150      16.008  15.019  62.564  1.00 20.00            
ATOM   2191  C   THR R 150      17.016  14.804  63.695  1.00 20.00           C
ATOM   2192  O   THR R 150      17.189  15.670  64.551  1.00 20.00           O
ATOM   2193  HA  THR R 150      16.040  14.131  61.933  1.00 20.00            
ATOM   2194  HB  THR R 150      16.541  17.114  62.348  1.00 20.00           H
ATOM   2195  CB  THR R 150      16.301  16.259  61.717  1.00 20.00           C
ATOM   2196  OG1 THR R 150      15.142  16.403  60.900  1.00 20.00           O
ATOM   2197  HG1 THR R 150      15.115  17.321  60.504  1.00 20.00           H
ATOM   2198  CG2 THR R 150      17.435  16.029  60.716  1.00 20.00           C
ATOM   2199 1HG2 THR R 150      17.140  15.259  60.003  1.00 20.00           H
ATOM   2200 2HG2 THR R 150      18.330  15.708  61.249  1.00 20.00           H
ATOM   2201 3HG2 THR R 150      17.643  16.957  60.183  1.00 20.00           H
ATOM   2202  HN  THR R 150      14.334  16.090  63.190  1.00 20.00           H
ATOM   2203  N   PRO R 151      17.697  13.650  63.719  1.00 20.00           N
ATOM   2204  CA  PRO R 151      18.708  13.392  64.748  1.00 20.00           C
ATOM   2205  C   PRO R 151      19.743  14.502  64.831  1.00 20.00           C
ATOM   2206  O   PRO R 151      19.997  15.193  63.846  1.00 20.00           O
ATOM   2207  HA  PRO R 151      18.241  13.363  65.733  1.00 20.00           H
ATOM   2208  CB  PRO R 151      19.333  12.064  64.316  1.00 20.00           C
ATOM   2209 1HB  PRO R 151      20.207  12.219  63.683  1.00 20.00           H
ATOM   2210 2HB  PRO R 151      19.662  11.478  65.174  1.00 20.00           H
ATOM   2211  CG  PRO R 151      18.205  11.372  63.560  1.00 20.00           C
ATOM   2212 1HG  PRO R 151      18.581  10.592  62.898  1.00 20.00           H
ATOM   2213 2HG  PRO R 151      17.502  10.887  64.237  1.00 20.00           H
ATOM   2214  CD  PRO R 151      17.562  12.514  62.790  1.00 20.00           C
ATOM   2215 1HD  PRO R 151      18.074  12.705  61.847  1.00 20.00           H
ATOM   2216 2HD  PRO R 151      16.521  12.302  62.547  1.00 20.00           H
ATOM   2217  N   LYS R 152      20.317  14.645  66.017  1.00 20.00           N
ATOM   2218  CA  LYS R 152      21.330  15.663  66.240  1.00 20.00            
ATOM   2219  C   LYS R 152      22.506  15.422  65.292  1.00 20.00           C
ATOM   2220  O   LYS R 152      22.992  16.352  64.651  1.00 20.00           O
ATOM   2221  HA  LYS R 152      20.883  16.627  65.998  1.00 20.00            
ATOM   2222  CB  LYS R 152      21.729  15.706  67.716  1.00 20.00           C
ATOM   2223 1HB  LYS R 152      20.861  15.962  68.324  1.00 20.00           H
ATOM   2224 2HB  LYS R 152      22.061  14.719  68.036  1.00 20.00           H
ATOM   2225  CG  LYS R 152      22.844  16.727  67.953  1.00 20.00           C
ATOM   2226 1HG  LYS R 152      23.738  16.426  67.408  1.00 20.00           H
ATOM   2227 2HG  LYS R 152      22.542  17.698  67.560  1.00 20.00           H
ATOM   2228  CD  LYS R 152      23.166  16.852  69.443  1.00 20.00           C
ATOM   2229 1HD  LYS R 152      22.299  17.246  69.974  1.00 20.00           H
ATOM   2230 2HD  LYS R 152      23.372  15.865  69.859  1.00 20.00           H
ATOM   2231  CE  LYS R 152      24.370  17.768  69.669  1.00 20.00           C
ATOM   2232 1HE  LYS R 152      24.293  18.645  69.027  1.00 20.00           H
ATOM   2233 2HE  LYS R 152      24.374  18.126  70.699  1.00 20.00           H
ATOM   2234  NZ  LYS R 152      25.631  17.047  69.385  1.00 20.00           N
ATOM   2235 1HZ  LYS R 152      26.419  17.637  69.624  1.00 20.00           H
ATOM   2236 2HZ  LYS R 152      25.665  16.196  69.936  1.00 20.00           H
ATOM   2237 3HZ  LYS R 152      25.671  16.813  68.399  1.00 20.00           H
ATOM   2238  HN  LYS R 152      20.100  14.082  66.814  1.00 20.00           H
ATOM   2239  N   ALA R 153      22.930  14.168  65.233  1.00 20.00           N
ATOM   2240  CA  ALA R 153      24.103  13.810  64.453  1.00 20.00            
ATOM   2241  C   ALA R 153      23.853  14.144  62.981  1.00 20.00           C
ATOM   2242  O   ALA R 153      24.774  14.529  62.263  1.00 20.00           O
ATOM   2243  HA  ALA R 153      24.938  14.409  64.816  1.00 20.00            
ATOM   2244  CB  ALA R 153      24.428  12.331  64.669  1.00 20.00           C
ATOM   2245 1HB  ALA R 153      24.619  12.151  65.726  1.00 20.00           H
ATOM   2246 2HB  ALA R 153      23.583  11.722  64.344  1.00 20.00           H
ATOM   2247 3HB  ALA R 153      25.311  12.064  64.089  1.00 20.00           H
ATOM   2248  HN  ALA R 153      22.487  13.405  65.704  1.00 20.00           H
ATOM   2249  N   GLU R 154      22.602  13.984  62.575  1.00 20.00           N
ATOM   2250  CA  GLU R 154      22.231  14.208  61.189  1.00 20.00            
ATOM   2251  C   GLU R 154      22.295  15.700  60.857  1.00 20.00           C
ATOM   2252  O   GLU R 154      22.720  16.080  59.767  1.00 20.00           O
ATOM   2253  HA  GLU R 154      22.970  13.666  60.599  1.00 20.00            
ATOM   2254  CB  GLU R 154      20.841  13.640  60.894  1.00 20.00           C
ATOM   2255 1HB  GLU R 154      20.812  12.583  61.159  1.00 20.00           H
ATOM   2256 2HB  GLU R 154      20.085  14.233  61.409  1.00 20.00           H
ATOM   2257  CG  GLU R 154      20.516  13.730  59.402  1.00 20.00           C
ATOM   2258 1HG  GLU R 154      20.212  14.747  59.153  1.00 20.00           H
ATOM   2259 2HG  GLU R 154      21.411  13.513  58.818  1.00 20.00           H
ATOM   2260  CD  GLU R 154      19.403  12.751  59.023  1.00 20.00           C
ATOM   2261  OE1 GLU R 154      19.753  11.666  58.509  1.00 20.00           O
ATOM   2262  OE2 GLU R 154      18.229  13.110  59.255  1.00 20.00           O
ATOM   2263  HN  GLU R 154      21.851  13.707  63.174  1.00 20.00           H
ATOM   2264  N   ILE R 155      21.865  16.506  61.817  1.00 20.00           N
ATOM   2265  CA  ILE R 155      21.918  17.950  61.661  1.00 20.00            
ATOM   2266  C   ILE R 155      23.378  18.396  61.569  1.00 20.00           C
ATOM   2267  O   ILE R 155      23.750  19.132  60.656  1.00 20.00           O
ATOM   2268  HA  ILE R 155      21.422  18.195  60.721  1.00 20.00            
ATOM   2269  HB  ILE R 155      21.436  18.199  63.730  1.00 20.00           H
ATOM   2270  CB  ILE R 155      21.133  18.639  62.780  1.00 20.00           C
ATOM   2271  CG1 ILE R 155      19.631  18.394  62.627  1.00 20.00           C
ATOM   2272 1HG1 ILE R 155      19.218  19.091  61.898  1.00 20.00           H
ATOM   2273 2HG1 ILE R 155      19.460  17.390  62.239  1.00 20.00           H
ATOM   2274  CG2 ILE R 155      21.468  20.130  62.846  1.00 20.00           C
ATOM   2275 1HG2 ILE R 155      22.504  20.257  63.157  1.00 20.00           H
ATOM   2276 2HG2 ILE R 155      21.326  20.578  61.862  1.00 20.00           H
ATOM   2277 3HG2 ILE R 155      20.810  20.618  63.565  1.00 20.00           H
ATOM   2278  CD1 ILE R 155      18.910  18.560  63.966  1.00 20.00           C
ATOM   2279 1HD1 ILE R 155      19.318  17.853  64.688  1.00 20.00           H
ATOM   2280 2HD1 ILE R 155      19.052  19.576  64.332  1.00 20.00           H
ATOM   2281 3HD1 ILE R 155      17.845  18.368  63.831  1.00 20.00           H
ATOM   2282  HN  ILE R 155      21.488  16.189  62.687  1.00 20.00           H
ATOM   2283  N   GLU R 156      24.167  17.933  62.527  1.00 20.00           N
ATOM   2284  CA  GLU R 156      25.542  18.386  62.650  1.00 20.00            
ATOM   2285  C   GLU R 156      26.379  17.866  61.480  1.00 20.00           C
ATOM   2286  O   GLU R 156      27.295  18.543  61.017  1.00 20.00           O
ATOM   2287  HA  GLU R 156      25.492  19.474  62.614  1.00 20.00            
ATOM   2288  CB  GLU R 156      26.144  17.955  63.989  1.00 20.00           C
ATOM   2289 1HB  GLU R 156      25.928  16.902  64.167  1.00 20.00           H
ATOM   2290 2HB  GLU R 156      27.209  18.185  64.003  1.00 20.00           H
ATOM   2291  CG  GLU R 156      25.519  18.736  65.147  1.00 20.00           C
ATOM   2292 1HG  GLU R 156      25.644  19.805  64.979  1.00 20.00           H
ATOM   2293 2HG  GLU R 156      24.447  18.542  65.184  1.00 20.00           H
ATOM   2294  CD  GLU R 156      26.160  18.344  66.480  1.00 20.00           C
ATOM   2295  OE1 GLU R 156      26.682  19.262  67.150  1.00 20.00           O
ATOM   2296  OE2 GLU R 156      26.113  17.137  66.800  1.00 20.00           O
ATOM   2297  HN  GLU R 156      23.881  17.261  63.210  1.00 20.00           H
ATOM   2298  N   GLY R 157      26.034  16.666  61.034  1.00 20.00           N
ATOM   2299  CA  GLY R 157      26.698  16.075  59.885  1.00 20.00            
ATOM   2300  C   GLY R 157      26.295  16.787  58.592  1.00 20.00           C
ATOM   2301  O   GLY R 157      25.393  17.623  58.595  1.00 20.00           O
ATOM   2302 1HA  GLY R 157      27.779  16.134  60.015  1.00 20.00            
ATOM   2303 2HA  GLY R 157      26.443  15.018  59.817  1.00 20.00            
ATOM   2304  HN  GLY R 157      25.316  16.103  61.444  1.00 20.00           H
ATOM   2305  N   GLU R 158      26.983  16.429  57.518  1.00 20.00           N
ATOM   2306  CA  GLU R 158      26.757  17.074  56.236  1.00 20.00            
ATOM   2307  C   GLU R 158      25.714  16.299  55.428  1.00 20.00           C
ATOM   2308  O   GLU R 158      25.367  15.171  55.776  1.00 20.00           O
ATOM   2309  HA  GLU R 158      26.377  18.067  56.474  1.00 20.00            
ATOM   2310  CB  GLU R 158      28.065  17.212  55.453  1.00 20.00           C
ATOM   2311 1HB  GLU R 158      28.533  16.233  55.346  1.00 20.00           H
ATOM   2312 2HB  GLU R 158      27.872  17.705  54.500  1.00 20.00           H
ATOM   2313  CG  GLU R 158      29.062  18.098  56.203  1.00 20.00           C
ATOM   2314 1HG  GLU R 158      28.618  19.076  56.387  1.00 20.00           H
ATOM   2315 2HG  GLU R 158      29.282  17.659  57.177  1.00 20.00           H
ATOM   2316  CD  GLU R 158      30.357  18.261  55.406  1.00 20.00           C
ATOM   2317  OE1 GLU R 158      30.367  19.135  54.512  1.00 20.00           O
ATOM   2318  OE2 GLU R 158      31.309  17.509  55.709  1.00 20.00           O
ATOM   2319  HN  GLU R 158      27.683  15.715  57.514  1.00 20.00           H
ATOM   2320  N   ILE R 159      25.244  16.934  54.365  1.00 20.00           N
ATOM   2321  CA  ILE R 159      24.382  16.258  53.410  1.00 20.00            
ATOM   2322  C   ILE R 159      25.236  15.392  52.482  1.00 20.00           C
ATOM   2323  O   ILE R 159      26.171  15.885  51.854  1.00 20.00           O
ATOM   2324  HA  ILE R 159      23.716  15.606  53.976  1.00 20.00            
ATOM   2325  HB  ILE R 159      24.154  18.002  52.194  1.00 20.00           H
ATOM   2326  CB  ILE R 159      23.503  17.270  52.672  1.00 20.00           C
ATOM   2327  CG1 ILE R 159      22.605  18.033  53.648  1.00 20.00           C
ATOM   2328 1HG1 ILE R 159      21.818  17.373  54.014  1.00 20.00           H
ATOM   2329 2HG1 ILE R 159      23.188  18.345  54.515  1.00 20.00           H
ATOM   2330  CG2 ILE R 159      22.697  16.590  51.563  1.00 20.00           C
ATOM   2331 1HG2 ILE R 159      23.379  16.125  50.851  1.00 20.00           H
ATOM   2332 2HG2 ILE R 159      22.051  15.828  51.999  1.00 20.00           H
ATOM   2333 3HG2 ILE R 159      22.087  17.333  51.049  1.00 20.00           H
ATOM   2334  CD1 ILE R 159      21.982  19.258  52.977  1.00 20.00           C
ATOM   2335 1HD1 ILE R 159      22.750  19.801  52.426  1.00 20.00           H
ATOM   2336 2HD1 ILE R 159      21.200  18.936  52.288  1.00 20.00           H
ATOM   2337 3HD1 ILE R 159      21.550  19.909  53.737  1.00 20.00           H
ATOM   2338  HN  ILE R 159      25.442  17.890  54.152  1.00 20.00           H
ATOM   2339  N   GLY R 160      24.884  14.116  52.426  1.00 20.00           N
ATOM   2340  CA  GLY R 160      25.755  13.125  51.818  1.00 20.00            
ATOM   2341  C   GLY R 160      26.152  12.049  52.830  1.00 20.00           C
ATOM   2342  O   GLY R 160      26.233  10.870  52.489  1.00 20.00           O
ATOM   2343 1HA  GLY R 160      25.251  12.663  50.969  1.00 20.00            
ATOM   2344 2HA  GLY R 160      26.650  13.612  51.430  1.00 20.00            
ATOM   2345  HN  GLY R 160      24.022  13.757  52.785  1.00 20.00           H
ATOM   2346  N   ASP R 161      26.388  12.493  54.056  1.00 20.00           N
ATOM   2347  CA  ASP R 161      26.752  11.579  55.126  1.00 20.00            
ATOM   2348  C   ASP R 161      25.633  10.553  55.318  1.00 20.00           C
ATOM   2349  O   ASP R 161      24.463  10.917  55.416  1.00 20.00           O
ATOM   2350  HA  ASP R 161      27.688  11.121  54.805  1.00 20.00            
ATOM   2351  CB  ASP R 161      26.940  12.326  56.448  1.00 20.00           C
ATOM   2352 1HB  ASP R 161      26.023  12.855  56.705  1.00 20.00           H
ATOM   2353 2HB  ASP R 161      27.132  11.612  57.249  1.00 20.00           H
ATOM   2354  CG  ASP R 161      28.100  13.320  56.356  1.00 20.00           C
ATOM   2355  OD1 ASP R 161      28.818  13.261  55.335  1.00 20.00           O
ATOM   2356  OD2 ASP R 161      28.241  14.117  57.308  1.00 20.00           O
ATOM   2357  HN  ASP R 161      26.334  13.455  54.322  1.00 20.00           H
ATOM   2358  N   SER R 162      26.033   9.291  55.365  1.00 20.00           N
ATOM   2359  CA  SER R 162      25.082   8.212  55.573  1.00 20.00            
ATOM   2360  C   SER R 162      24.882   7.972  57.070  1.00 20.00           C
ATOM   2361  O   SER R 162      25.847   7.771  57.805  1.00 20.00           O
ATOM   2362  HA  SER R 162      24.155   8.552  55.112  1.00 20.00            
ATOM   2363  CB  SER R 162      25.550   6.927  54.887  1.00 20.00           C
ATOM   2364 1HB  SER R 162      24.857   6.119  55.121  1.00 20.00           H
ATOM   2365 2HB  SER R 162      25.527   7.063  53.806  1.00 20.00           H
ATOM   2366  HG  SER R 162      26.888   6.396  56.278  1.00 20.00           H
ATOM   2367  OG  SER R 162      26.865   6.554  55.291  1.00 20.00           O
ATOM   2368  HN  SER R 162      26.985   9.002  55.265  1.00 20.00           H
ATOM   2369  N   HIE R 163      23.621   8.002  57.478  1.00 20.00           N
ATOM   2370  CA  HIE R 163      23.282   7.792  58.875  1.00 20.00            
ATOM   2371  C   HIE R 163      22.460   6.509  59.016  1.00 20.00           C
ATOM   2372  O   HIE R 163      21.231   6.548  58.983  1.00 20.00           O
ATOM   2373  HA  HIE R 163      24.223   7.671  59.411  1.00 20.00            
ATOM   2374  CB  HIE R 163      22.571   9.018  59.452  1.00 20.00           C
ATOM   2375 1HB  HIE R 163      21.666   9.206  58.873  1.00 20.00           H
ATOM   2376 2HB  HIE R 163      22.256   8.797  60.472  1.00 20.00           H
ATOM   2377  CG  HIE R 163      23.415  10.270  59.461  1.00 20.00           C
ATOM   2378  ND1 HIE R 163      24.315  10.560  60.471  1.00 20.00           N
ATOM   2379  HD2 HIE R 163      22.908  11.395  57.654  1.00 20.00           H
ATOM   2380  CD2 HIE R 163      23.487  11.303  58.573  1.00 20.00           C
ATOM   2381  HE1 HIE R 163      25.653  12.216  60.800  1.00 20.00           H
ATOM   2382  CE1 HIE R 163      24.896  11.718  60.194  1.00 20.00           C
ATOM   2383  HE2 HIE R 163      24.634  13.030  58.562  1.00 20.00           H
ATOM   2384  NE2 HIE R 163      24.382  12.177  59.017  1.00 20.00           N
ATOM   2385  HN  HIE R 163      22.842   8.166  56.874  1.00 20.00           H
ATOM   2386  N   MET R 164      23.172   5.402  59.171  1.00 20.00           N
ATOM   2387  CA  MET R 164      22.574   4.094  58.968  1.00 20.00            
ATOM   2388  C   MET R 164      21.515   3.804  60.034  1.00 20.00           C
ATOM   2389  O   MET R 164      21.847   3.532  61.186  1.00 20.00           O
ATOM   2390  HA  MET R 164      22.108   4.134  57.984  1.00 20.00            
ATOM   2391  CB  MET R 164      23.663   3.020  59.026  1.00 20.00           C
ATOM   2392 1HB  MET R 164      24.256   3.147  59.932  1.00 20.00           H
ATOM   2393 2HB  MET R 164      23.203   2.034  59.080  1.00 20.00           H
ATOM   2394  CG  MET R 164      24.574   3.098  57.799  1.00 20.00           C
ATOM   2395 1HG  MET R 164      23.988   2.953  56.891  1.00 20.00           H
ATOM   2396 2HG  MET R 164      25.025   4.088  57.732  1.00 20.00           H
ATOM   2397  SD  MET R 164      25.849   1.853  57.906  1.00 20.00           S
ATOM   2398  CE  MET R 164      24.894   0.397  57.515  1.00 20.00           C
ATOM   2399 1HE  MET R 164      24.245   0.151  58.355  1.00 20.00           H
ATOM   2400 2HE  MET R 164      24.287   0.587  56.630  1.00 20.00           H
ATOM   2401 3HE  MET R 164      25.568  -0.438  57.320  1.00 20.00           H
ATOM   2402  HN  MET R 164      24.138   5.390  59.430  1.00 20.00           H
ATOM   2403  N   GLY R 165      20.261   3.871  59.610  1.00 20.00           N
ATOM   2404  CA  GLY R 165      19.158   3.485  60.472  1.00 20.00            
ATOM   2405  C   GLY R 165      19.235   4.209  61.818  1.00 20.00           C
ATOM   2406  O   GLY R 165      18.984   3.611  62.864  1.00 20.00           O
ATOM   2407 1HA  GLY R 165      18.211   3.718  59.984  1.00 20.00            
ATOM   2408 2HA  GLY R 165      19.177   2.407  60.633  1.00 20.00            
ATOM   2409  HN  GLY R 165      19.995   4.182  58.697  1.00 20.00           H
ATOM   2410  N   LEU R 166      19.583   5.485  61.749  1.00 20.00           N
ATOM   2411  CA  LEU R 166      19.759   6.280  62.953  1.00 20.00            
ATOM   2412  C   LEU R 166      18.388   6.696  63.488  1.00 20.00           C
ATOM   2413  O   LEU R 166      18.111   6.548  64.677  1.00 20.00           O
ATOM   2414  HA  LEU R 166      20.241   5.645  63.696  1.00 20.00            
ATOM   2415  CB  LEU R 166      20.698   7.457  62.685  1.00 20.00           C
ATOM   2416 1HB  LEU R 166      21.414   7.159  61.919  1.00 20.00           H
ATOM   2417 2HB  LEU R 166      20.112   8.277  62.271  1.00 20.00           H
ATOM   2418  HG  LEU R 166      22.062   7.161  64.306  1.00 20.00           H
ATOM   2419  CG  LEU R 166      21.477   7.983  63.893  1.00 20.00           C
ATOM   2420  CD1 LEU R 166      22.463   9.076  63.477  1.00 20.00           C
ATOM   2421 1HD1 LEU R 166      23.153   8.678  62.732  1.00 20.00           H
ATOM   2422 2HD1 LEU R 166      21.915   9.917  63.052  1.00 20.00           H
ATOM   2423 3HD1 LEU R 166      23.024   9.410  64.349  1.00 20.00           H
ATOM   2424  CD2 LEU R 166      20.526   8.457  64.993  1.00 20.00           C
ATOM   2425 1HD2 LEU R 166      19.699   9.010  64.546  1.00 20.00           H
ATOM   2426 2HD2 LEU R 166      20.135   7.595  65.534  1.00 20.00           H
ATOM   2427 3HD2 LEU R 166      21.064   9.106  65.684  1.00 20.00           H
ATOM   2428  HN  LEU R 166      19.744   5.975  60.892  1.00 20.00           H
ATOM   2429  N   ALA R 167      17.566   7.210  62.584  1.00 20.00           N
ATOM   2430  CA  ALA R 167      16.221   7.624  62.946  1.00 20.00            
ATOM   2431  C   ALA R 167      15.454   6.423  63.503  1.00 20.00           C
ATOM   2432  O   ALA R 167      14.753   6.541  64.506  1.00 20.00           O
ATOM   2433  HA  ALA R 167      16.305   8.383  63.723  1.00 20.00            
ATOM   2434  CB  ALA R 167      15.532   8.241  61.727  1.00 20.00           C
ATOM   2435 1HB  ALA R 167      16.099   9.109  61.390  1.00 20.00           H
ATOM   2436 2HB  ALA R 167      15.484   7.505  60.925  1.00 20.00           H
ATOM   2437 3HB  ALA R 167      14.522   8.550  61.998  1.00 20.00           H
ATOM   2438  HN  ALA R 167      17.805   7.343  61.623  1.00 20.00           H
ATOM   2439  N   ALA R 168      15.614   5.294  62.827  1.00 20.00           N
ATOM   2440  CA  ALA R 168      14.904   4.086  63.210  1.00 20.00            
ATOM   2441  C   ALA R 168      15.375   3.642  64.597  1.00 20.00           C
ATOM   2442  O   ALA R 168      14.559   3.338  65.465  1.00 20.00           O
ATOM   2443  HA  ALA R 168      13.842   4.324  63.256  1.00 20.00            
ATOM   2444  CB  ALA R 168      15.122   3.007  62.148  1.00 20.00           C
ATOM   2445 1HB  ALA R 168      14.730   3.353  61.192  1.00 20.00           H
ATOM   2446 2HB  ALA R 168      16.189   2.803  62.050  1.00 20.00           H
ATOM   2447 3HB  ALA R 168      14.604   2.095  62.444  1.00 20.00           H
ATOM   2448  HN  ALA R 168      16.213   5.198  62.032  1.00 20.00           H
ATOM   2449  N   ARG R 169      16.689   3.619  64.762  1.00 20.00           N
ATOM   2450  CA  ARG R 169      17.280   3.142  66.000  1.00 20.00            
ATOM   2451  C   ARG R 169      16.889   4.056  67.162  1.00 20.00           C
ATOM   2452  O   ARG R 169      16.667   3.588  68.278  1.00 20.00           O
ATOM   2453  HA  ARG R 169      16.873   2.140  66.135  1.00 20.00            
ATOM   2454  CB  ARG R 169      18.806   3.085  65.897  1.00 20.00           C
ATOM   2455 1HB  ARG R 169      19.098   2.288  65.213  1.00 20.00           H
ATOM   2456 2HB  ARG R 169      19.180   4.019  65.477  1.00 20.00           H
ATOM   2457  CG  ARG R 169      19.440   2.846  67.268  1.00 20.00           C
ATOM   2458 1HG  ARG R 169      19.376   3.755  67.866  1.00 20.00           H
ATOM   2459 2HG  ARG R 169      18.883   2.075  67.801  1.00 20.00           H
ATOM   2460  CD  ARG R 169      20.904   2.422  67.129  1.00 20.00           C
ATOM   2461 1HD  ARG R 169      21.298   2.124  68.101  1.00 20.00           H
ATOM   2462 2HD  ARG R 169      20.979   1.554  66.475  1.00 20.00           H
ATOM   2463  NE  ARG R 169      21.704   3.539  66.580  1.00 20.00           N
ATOM   2464  HE  ARG R 169      22.040   4.233  67.218  1.00 20.00           H
ATOM   2465  CZ  ARG R 169      22.007   3.680  65.283  1.00 20.00           C
ATOM   2466  NH1 ARG R 169      21.583   2.781  64.384  1.00 20.00           N
ATOM   2467 1HH1 ARG R 169      21.034   1.994  64.679  1.00 20.00           H
ATOM   2468 2HH1 ARG R 169      21.815   2.897  63.418  1.00 20.00           H
ATOM   2469  NH2 ARG R 169      22.740   4.733  64.897  1.00 20.00           N
ATOM   2470 1HH2 ARG R 169      22.972   4.849  63.931  1.00 20.00           H
ATOM   2471 2HH2 ARG R 169      23.055   5.403  65.575  1.00 20.00           H
ATOM   2472  HN  ARG R 169      17.345   3.919  64.069  1.00 20.00           H
ATOM   2473  N   MET R 170      16.815   5.344  66.861  1.00 20.00           N
ATOM   2474  CA  MET R 170      16.344   6.315  67.834  1.00 20.00            
ATOM   2475  C   MET R 170      14.886   6.047  68.213  1.00 20.00           C
ATOM   2476  O   MET R 170      14.545   6.008  69.394  1.00 20.00           O
ATOM   2477  HA  MET R 170      16.982   6.188  68.708  1.00 20.00            
ATOM   2478  CB  MET R 170      16.470   7.724  67.253  1.00 20.00           C
ATOM   2479 1HB  MET R 170      17.507   7.916  66.976  1.00 20.00           H
ATOM   2480 2HB  MET R 170      15.878   7.799  66.340  1.00 20.00           H
ATOM   2481  CG  MET R 170      16.001   8.777  68.259  1.00 20.00           C
ATOM   2482 1HG  MET R 170      14.941   8.641  68.474  1.00 20.00           H
ATOM   2483 2HG  MET R 170      16.535   8.654  69.201  1.00 20.00           H
ATOM   2484  SD  MET R 170      16.285  10.414  67.607  1.00 20.00           S
ATOM   2485  CE  MET R 170      15.093  10.430  66.279  1.00 20.00           C
ATOM   2486 1HE  MET R 170      15.476   9.850  65.440  1.00 20.00           H
ATOM   2487 2HE  MET R 170      14.157   9.993  66.626  1.00 20.00           H
ATOM   2488 3HE  MET R 170      14.918  11.458  65.960  1.00 20.00           H
ATOM   2489  HN  MET R 170      17.071   5.727  65.973  1.00 20.00           H
ATOM   2490  N   MET R 171      14.064   5.870  67.189  1.00 20.00           N
ATOM   2491  CA  MET R 171      12.635   5.705  67.395  1.00 20.00            
ATOM   2492  C   MET R 171      12.345   4.483  68.269  1.00 20.00           C
ATOM   2493  O   MET R 171      11.460   4.522  69.122  1.00 20.00           O
ATOM   2494  HA  MET R 171      12.306   6.611  67.904  1.00 20.00            
ATOM   2495  CB  MET R 171      11.940   5.542  66.042  1.00 20.00           C
ATOM   2496 1HB  MET R 171      12.509   4.854  65.417  1.00 20.00           H
ATOM   2497 2HB  MET R 171      10.954   5.100  66.187  1.00 20.00           H
ATOM   2498  CG  MET R 171      11.801   6.889  65.331  1.00 20.00           C
ATOM   2499 1HG  MET R 171      12.402   7.642  65.840  1.00 20.00           H
ATOM   2500 2HG  MET R 171      12.181   6.813  64.312  1.00 20.00           H
ATOM   2501  SD  MET R 171      10.088   7.392  65.305  1.00 20.00           S
ATOM   2502  CE  MET R 171       9.849   7.765  67.034  1.00 20.00           C
ATOM   2503 1HE  MET R 171       9.878   6.842  67.612  1.00 20.00           H
ATOM   2504 2HE  MET R 171      10.640   8.432  67.375  1.00 20.00           H
ATOM   2505 3HE  MET R 171       8.882   8.249  67.171  1.00 20.00           H
ATOM   2506  HN  MET R 171      14.360   5.839  66.234  1.00 20.00           H
ATOM   2507  N   SER R 172      13.108   3.428  68.027  1.00 20.00           N
ATOM   2508  CA  SER R 172      12.909   2.179  68.744  1.00 20.00            
ATOM   2509  C   SER R 172      13.077   2.407  70.247  1.00 20.00           C
ATOM   2510  O   SER R 172      12.294   1.897  71.047  1.00 20.00           O
ATOM   2511  HA  SER R 172      11.887   1.876  68.515  1.00 20.00            
ATOM   2512  CB  SER R 172      13.881   1.103  68.257  1.00 20.00           C
ATOM   2513 1HB  SER R 172      13.774   0.978  67.180  1.00 20.00           H
ATOM   2514 2HB  SER R 172      14.905   1.430  68.440  1.00 20.00           H
ATOM   2515  HG  SER R 172      14.511  -0.672  68.933  1.00 20.00           H
ATOM   2516  OG  SER R 172      13.661  -0.147  68.904  1.00 20.00           O
ATOM   2517  HN  SER R 172      13.850   3.416  67.357  1.00 20.00           H
ATOM   2518  N   GLN R 173      14.104   3.173  70.586  1.00 20.00           N
ATOM   2519  CA  GLN R 173      14.431   3.411  71.982  1.00 20.00            
ATOM   2520  C   GLN R 173      13.364   4.293  72.634  1.00 20.00           C
ATOM   2521  O   GLN R 173      13.020   4.098  73.799  1.00 20.00           O
ATOM   2522  HA  GLN R 173      14.435   2.427  72.450  1.00 20.00            
ATOM   2523  CB  GLN R 173      15.820   4.037  72.120  1.00 20.00           C
ATOM   2524 1HB  GLN R 173      16.510   3.556  71.428  1.00 20.00           H
ATOM   2525 2HB  GLN R 173      15.777   5.091  71.845  1.00 20.00           H
ATOM   2526  CG  GLN R 173      16.344   3.899  73.551  1.00 20.00           C
ATOM   2527 1HG  GLN R 173      15.812   4.590  74.205  1.00 20.00           H
ATOM   2528 2HG  GLN R 173      16.144   2.893  73.919  1.00 20.00           H
ATOM   2529  CD  GLN R 173      17.846   4.182  73.614  1.00 20.00           C
ATOM   2530  OE1 GLN R 173      18.676   3.293  73.513  1.00 20.00           O
ATOM   2531  NE2 GLN R 173      18.148   5.465  73.787  1.00 20.00           N
ATOM   2532 1HE2 GLN R 173      17.433   6.101  73.857  1.00 20.00           H
ATOM   2533 2HE2 GLN R 173      19.091   5.794  73.846  1.00 20.00           H
ATOM   2534  HN  GLN R 173      14.705   3.626  69.928  1.00 20.00           H
ATOM   2535  N   ALA R 174      12.871   5.244  71.855  1.00 20.00           N
ATOM   2536  CA  ALA R 174      11.826   6.135  72.331  1.00 20.00            
ATOM   2537  C   ALA R 174      10.559   5.324  72.610  1.00 20.00           C
ATOM   2538  O   ALA R 174       9.982   5.420  73.692  1.00 20.00           O
ATOM   2539  HA  ALA R 174      12.172   6.584  73.262  1.00 20.00            
ATOM   2540  CB  ALA R 174      11.594   7.245  71.304  1.00 20.00           C
ATOM   2541 1HB  ALA R 174      12.535   7.757  71.103  1.00 20.00           H
ATOM   2542 2HB  ALA R 174      11.212   6.810  70.380  1.00 20.00           H
ATOM   2543 3HB  ALA R 174      10.869   7.957  71.697  1.00 20.00           H
ATOM   2544  HN  ALA R 174      13.173   5.411  70.916  1.00 20.00           H
ATOM   2545  N   MET R 175      10.164   4.543  71.615  1.00 20.00           N
ATOM   2546  CA  MET R 175       8.930   3.781  71.707  1.00 20.00            
ATOM   2547  C   MET R 175       8.918   2.906  72.963  1.00 20.00           C
ATOM   2548  O   MET R 175       7.924   2.865  73.685  1.00 20.00           O
ATOM   2549  HA  MET R 175       8.131   4.521  71.764  1.00 20.00            
ATOM   2550  CB  MET R 175       8.782   2.897  70.467  1.00 20.00           C
ATOM   2551 1HB  MET R 175       9.728   2.398  70.257  1.00 20.00           H
ATOM   2552 2HB  MET R 175       8.046   2.116  70.659  1.00 20.00           H
ATOM   2553  CG  MET R 175       8.354   3.723  69.253  1.00 20.00           C
ATOM   2554 1HG  MET R 175       8.964   4.624  69.182  1.00 20.00           H
ATOM   2555 2HG  MET R 175       8.521   3.153  68.338  1.00 20.00           H
ATOM   2556  SD  MET R 175       6.630   4.163  69.391  1.00 20.00           S
ATOM   2557  CE  MET R 175       6.773   5.938  69.516  1.00 20.00           C
ATOM   2558 1HE  MET R 175       7.521   6.190  70.268  1.00 20.00           H
ATOM   2559 2HE  MET R 175       7.074   6.347  68.552  1.00 20.00           H
ATOM   2560 3HE  MET R 175       5.810   6.361  69.805  1.00 20.00           H
ATOM   2561  HN  MET R 175      10.669   4.427  70.760  1.00 20.00           H
ATOM   2562  N   ARG R 176      10.035   2.229  73.183  1.00 20.00           N
ATOM   2563  CA  ARG R 176      10.153   1.330  74.319  1.00 20.00            
ATOM   2564  C   ARG R 176       9.852   2.076  75.620  1.00 20.00           C
ATOM   2565  O   ARG R 176       9.222   1.528  76.523  1.00 20.00           O
ATOM   2566  HA  ARG R 176       9.414   0.550  74.135  1.00 20.00            
ATOM   2567  CB  ARG R 176      11.556   0.724  74.399  1.00 20.00           C
ATOM   2568 1HB  ARG R 176      12.300   1.494  74.194  1.00 20.00           H
ATOM   2569 2HB  ARG R 176      11.742   0.362  75.410  1.00 20.00           H
ATOM   2570  CG  ARG R 176      11.715  -0.425  73.401  1.00 20.00           C
ATOM   2571 1HG  ARG R 176      10.985  -1.205  73.620  1.00 20.00           H
ATOM   2572 2HG  ARG R 176      11.506  -0.067  72.393  1.00 20.00           H
ATOM   2573  CD  ARG R 176      13.127  -1.009  73.459  1.00 20.00           C
ATOM   2574 1HD  ARG R 176      13.517  -0.942  74.475  1.00 20.00           H
ATOM   2575 2HD  ARG R 176      13.103  -2.067  73.196  1.00 20.00           H
ATOM   2576  NE  ARG R 176      14.016  -0.278  72.529  1.00 20.00           N
ATOM   2577  HE  ARG R 176      13.601   0.390  71.911  1.00 20.00           H
ATOM   2578  CZ  ARG R 176      15.343  -0.455  72.462  1.00 20.00           C
ATOM   2579  NH1 ARG R 176      15.953  -1.337  73.265  1.00 20.00           N
ATOM   2580 1HH1 ARG R 176      15.417  -1.872  73.924  1.00 20.00           H
ATOM   2581 2HH1 ARG R 176      16.943  -1.460  73.206  1.00 20.00           H
ATOM   2582  NH2 ARG R 176      16.050   0.263  71.579  1.00 20.00           N
ATOM   2583 1HH2 ARG R 176      17.041   0.140  71.520  1.00 20.00           H
ATOM   2584 2HH2 ARG R 176      15.588   0.922  70.980  1.00 20.00           H
ATOM   2585  HN  ARG R 176      10.848   2.286  72.604  1.00 20.00           H
ATOM   2586  N   LYS R 177      10.317   3.316  75.675  1.00 20.00           N
ATOM   2587  CA  LYS R 177      10.194   4.108  76.887  1.00 20.00            
ATOM   2588  C   LYS R 177       8.770   4.660  76.987  1.00 20.00           C
ATOM   2589  O   LYS R 177       8.153   4.605  78.050  1.00 20.00           O
ATOM   2590  HA  LYS R 177      10.366   3.442  77.732  1.00 20.00            
ATOM   2591  CB  LYS R 177      11.276   5.188  76.933  1.00 20.00           C
ATOM   2592 1HB  LYS R 177      11.243   5.781  76.019  1.00 20.00           H
ATOM   2593 2HB  LYS R 177      11.081   5.869  77.761  1.00 20.00           H
ATOM   2594  CG  LYS R 177      12.665   4.566  77.094  1.00 20.00           C
ATOM   2595 1HG  LYS R 177      12.789   4.206  78.115  1.00 20.00           H
ATOM   2596 2HG  LYS R 177      12.758   3.702  76.437  1.00 20.00           H
ATOM   2597  CD  LYS R 177      13.762   5.582  76.768  1.00 20.00           C
ATOM   2598 1HD  LYS R 177      14.736   5.095  76.805  1.00 20.00           H
ATOM   2599 2HD  LYS R 177      13.629   5.953  75.752  1.00 20.00           H
ATOM   2600  CE  LYS R 177      13.734   6.753  77.752  1.00 20.00           C
ATOM   2601 1HE  LYS R 177      13.023   7.506  77.411  1.00 20.00           H
ATOM   2602 2HE  LYS R 177      13.390   6.409  78.727  1.00 20.00           H
ATOM   2603  NZ  LYS R 177      15.080   7.356  77.879  1.00 20.00           N
ATOM   2604 1HZ  LYS R 177      15.013   8.226  78.395  1.00 20.00           H
ATOM   2605 2HZ  LYS R 177      15.691   6.716  78.373  1.00 20.00           H
ATOM   2606 3HZ  LYS R 177      15.457   7.538  76.956  1.00 20.00           H
ATOM   2607  HN  LYS R 177      10.770   3.778  74.912  1.00 20.00           H
ATOM   2608  N   LEU R 178       8.290   5.179  75.867  1.00 20.00           N
ATOM   2609  CA  LEU R 178       7.109   6.025  75.880  1.00 20.00            
ATOM   2610  C   LEU R 178       5.903   5.205  76.343  1.00 20.00           C
ATOM   2611  O   LEU R 178       5.076   5.690  77.113  1.00 20.00           O
ATOM   2612  HA  LEU R 178       7.285   6.820  76.605  1.00 20.00            
ATOM   2613  CB  LEU R 178       6.912   6.692  74.517  1.00 20.00           C
ATOM   2614 1HB  LEU R 178       7.059   5.939  73.742  1.00 20.00           H
ATOM   2615 2HB  LEU R 178       5.878   7.027  74.444  1.00 20.00           H
ATOM   2616  HG  LEU R 178       8.822   7.652  74.594  1.00 20.00           H
ATOM   2617  CG  LEU R 178       7.827   7.881  74.214  1.00 20.00           C
ATOM   2618  CD1 LEU R 178       7.958   8.100  72.705  1.00 20.00           C
ATOM   2619 1HD1 LEU R 178       8.419   7.224  72.249  1.00 20.00           H
ATOM   2620 2HD1 LEU R 178       6.970   8.257  72.273  1.00 20.00           H
ATOM   2621 3HD1 LEU R 178       8.579   8.976  72.518  1.00 20.00           H
ATOM   2622  CD2 LEU R 178       7.346   9.141  74.937  1.00 20.00           C
ATOM   2623 1HD2 LEU R 178       6.340   9.392  74.599  1.00 20.00           H
ATOM   2624 2HD2 LEU R 178       7.335   8.961  76.012  1.00 20.00           H
ATOM   2625 3HD2 LEU R 178       8.021   9.967  74.714  1.00 20.00           H
ATOM   2626  HN  LEU R 178       8.692   5.029  74.964  1.00 20.00           H
ATOM   2627  N   ALA R 179       5.842   3.975  75.854  1.00 20.00           N
ATOM   2628  CA  ALA R 179       4.645   3.167  76.009  1.00 20.00            
ATOM   2629  C   ALA R 179       4.198   3.200  77.471  1.00 20.00           C
ATOM   2630  O   ALA R 179       3.037   3.484  77.763  1.00 20.00           O
ATOM   2631  HA  ALA R 179       3.864   3.608  75.389  1.00 20.00            
ATOM   2632  CB  ALA R 179       4.921   1.745  75.515  1.00 20.00           C
ATOM   2633 1HB  ALA R 179       5.203   1.774  74.463  1.00 20.00           H
ATOM   2634 2HB  ALA R 179       5.733   1.310  76.098  1.00 20.00           H
ATOM   2635 3HB  ALA R 179       4.023   1.138  75.634  1.00 20.00           H
ATOM   2636  HN  ALA R 179       6.591   3.531  75.361  1.00 20.00           H
ATOM   2637  N   GLY R 180       5.142   2.906  78.353  1.00 20.00           N
ATOM   2638  CA  GLY R 180       4.837   2.797  79.769  1.00 20.00            
ATOM   2639  C   GLY R 180       4.327   4.129  80.323  1.00 20.00           C
ATOM   2640  O   GLY R 180       3.300   4.172  80.998  1.00 20.00           O
ATOM   2641 1HA  GLY R 180       4.086   2.023  79.925  1.00 20.00            
ATOM   2642 2HA  GLY R 180       5.729   2.491  80.315  1.00 20.00            
ATOM   2643  HN  GLY R 180       6.099   2.743  78.113  1.00 20.00           H
ATOM   2644  N   ASN R 181       5.068   5.184  80.017  1.00 20.00           N
ATOM   2645  CA  ASN R 181       4.835   6.471  80.650  1.00 20.00            
ATOM   2646  C   ASN R 181       3.483   7.022  80.193  1.00 20.00           C
ATOM   2647  O   ASN R 181       2.781   7.672  80.966  1.00 20.00           O
ATOM   2648  HA  ASN R 181       4.865   6.273  81.721  1.00 20.00            
ATOM   2649  CB  ASN R 181       5.915   7.482  80.256  1.00 20.00           C
ATOM   2650 1HB  ASN R 181       5.989   7.535  79.170  1.00 20.00           H
ATOM   2651 2HB  ASN R 181       5.633   8.475  80.606  1.00 20.00           H
ATOM   2652  CG  ASN R 181       7.271   7.093  80.847  1.00 20.00           C
ATOM   2653  OD1 ASN R 181       7.497   7.155  82.044  1.00 20.00           O
ATOM   2654  ND2 ASN R 181       8.159   6.689  79.942  1.00 20.00           N
ATOM   2655 1HD2 ASN R 181       7.900   6.670  79.018  1.00 20.00           H
ATOM   2656 2HD2 ASN R 181       9.087   6.405  80.186  1.00 20.00           H
ATOM   2657  HN  ASN R 181       5.814   5.169  79.352  1.00 20.00           H
ATOM   2658  N   LEU R 182       3.158   6.741  78.940  1.00 20.00           N
ATOM   2659  CA  LEU R 182       1.915   7.223  78.363  1.00 20.00            
ATOM   2660  C   LEU R 182       0.735   6.564  79.081  1.00 20.00           C
ATOM   2661  O   LEU R 182      -0.155   7.251  79.579  1.00 20.00           O
ATOM   2662  HA  LEU R 182       1.869   8.298  78.538  1.00 20.00            
ATOM   2663  CB  LEU R 182       1.909   7.011  76.848  1.00 20.00           C
ATOM   2664 1HB  LEU R 182       2.135   5.964  76.647  1.00 20.00           H
ATOM   2665 2HB  LEU R 182       0.900   7.196  76.479  1.00 20.00           H
ATOM   2666  HG  LEU R 182       3.857   7.836  76.532  1.00 20.00           H
ATOM   2667  CG  LEU R 182       2.882   7.877  76.046  1.00 20.00           C
ATOM   2668  CD1 LEU R 182       3.062   7.330  74.628  1.00 20.00           C
ATOM   2669 1HD1 LEU R 182       3.446   6.311  74.677  1.00 20.00           H
ATOM   2670 2HD1 LEU R 182       2.101   7.332  74.113  1.00 20.00           H
ATOM   2671 3HD1 LEU R 182       3.767   7.958  74.083  1.00 20.00           H
ATOM   2672  CD2 LEU R 182       2.439   9.341  76.044  1.00 20.00           C
ATOM   2673 1HD2 LEU R 182       1.410   9.409  75.693  1.00 20.00           H
ATOM   2674 2HD2 LEU R 182       2.506   9.742  77.055  1.00 20.00           H
ATOM   2675 3HD2 LEU R 182       3.087   9.916  75.381  1.00 20.00           H
ATOM   2676  HN  LEU R 182       3.726   6.196  78.324  1.00 20.00           H
ATOM   2677  N   LYS R 183       0.766   5.240  79.110  1.00 20.00           N
ATOM   2678  CA  LYS R 183      -0.375   4.475  79.582  1.00 20.00            
ATOM   2679  C   LYS R 183      -0.617   4.788  81.060  1.00 20.00           C
ATOM   2680  O   LYS R 183      -1.756   4.998  81.475  1.00 20.00           O
ATOM   2681  HA  LYS R 183      -1.245   4.801  79.013  1.00 20.00            
ATOM   2682  CB  LYS R 183      -0.178   2.985  79.293  1.00 20.00           C
ATOM   2683 1HB  LYS R 183      -0.238   2.808  78.220  1.00 20.00           H
ATOM   2684 2HB  LYS R 183       0.819   2.678  79.611  1.00 20.00           H
ATOM   2685  CG  LYS R 183      -1.232   2.143  80.015  1.00 20.00           C
ATOM   2686 1HG  LYS R 183      -1.036   1.084  79.843  1.00 20.00           H
ATOM   2687 2HG  LYS R 183      -1.162   2.310  81.090  1.00 20.00           H
ATOM   2688  CD  LYS R 183      -2.640   2.492  79.528  1.00 20.00           C
ATOM   2689 1HD  LYS R 183      -2.933   3.465  79.921  1.00 20.00           H
ATOM   2690 2HD  LYS R 183      -2.643   2.572  78.441  1.00 20.00           H
ATOM   2691  CE  LYS R 183      -3.651   1.432  79.970  1.00 20.00           C
ATOM   2692 1HE  LYS R 183      -4.657   1.741  79.687  1.00 20.00           H
ATOM   2693 2HE  LYS R 183      -3.449   0.492  79.456  1.00 20.00           H
ATOM   2694  NZ  LYS R 183      -3.581   1.227  81.434  1.00 20.00           N
ATOM   2695 1HZ  LYS R 183      -4.390   0.698  81.740  1.00 20.00           H
ATOM   2696 2HZ  LYS R 183      -2.736   0.716  81.664  1.00 20.00           H
ATOM   2697 3HZ  LYS R 183      -3.569   2.127  81.901  1.00 20.00           H
ATOM   2698  HN  LYS R 183       1.551   4.693  78.820  1.00 20.00           H
ATOM   2699  N   GLN R 184       0.472   4.808  81.814  1.00 20.00           N
ATOM   2700  CA  GLN R 184       0.388   5.047  83.245  1.00 20.00            
ATOM   2701  C   GLN R 184      -0.224   6.422  83.519  1.00 20.00           C
ATOM   2702  O   GLN R 184      -0.915   6.610  84.519  1.00 20.00           O
ATOM   2703  HA  GLN R 184      -0.268   4.267  83.631  1.00 20.00            
ATOM   2704  CB  GLN R 184       1.762   4.918  83.905  1.00 20.00           C
ATOM   2705 1HB  GLN R 184       2.507   5.446  83.309  1.00 20.00           H
ATOM   2706 2HB  GLN R 184       1.745   5.391  84.886  1.00 20.00           H
ATOM   2707  CG  GLN R 184       2.165   3.449  84.048  1.00 20.00           C
ATOM   2708 1HG  GLN R 184       1.388   2.906  84.586  1.00 20.00           H
ATOM   2709 2HG  GLN R 184       2.249   2.993  83.062  1.00 20.00           H
ATOM   2710  CD  GLN R 184       3.496   3.316  84.792  1.00 20.00           C
ATOM   2711  OE1 GLN R 184       4.176   4.287  85.078  1.00 20.00           O
ATOM   2712  NE2 GLN R 184       3.828   2.062  85.087  1.00 20.00           N
ATOM   2713 1HE2 GLN R 184       3.235   1.354  84.824  1.00 20.00           H
ATOM   2714 2HE2 GLN R 184       4.670   1.827  85.571  1.00 20.00           H
ATOM   2715  HN  GLN R 184       1.398   4.666  81.463  1.00 20.00           H
ATOM   2716  N   SER R 185       0.051   7.348  82.612  1.00 20.00           N
ATOM   2717  CA  SER R 185      -0.404   8.718  82.779  1.00 20.00            
ATOM   2718  C   SER R 185      -1.734   8.920  82.050  1.00 20.00           C
ATOM   2719  O   SER R 185      -2.362   9.969  82.176  1.00 20.00           O
ATOM   2720  HA  SER R 185      -0.532   8.851  83.853  1.00 20.00            
ATOM   2721  CB  SER R 185       0.639   9.712  82.264  1.00 20.00           C
ATOM   2722 1HB  SER R 185       0.802   9.547  81.199  1.00 20.00           H
ATOM   2723 2HB  SER R 185       0.258  10.727  82.374  1.00 20.00           H
ATOM   2724  HG  SER R 185       2.417  10.427  82.842  1.00 20.00           H
ATOM   2725  OG  SER R 185       1.878   9.592  82.958  1.00 20.00           O
ATOM   2726  HN  SER R 185       0.575   7.176  81.777  1.00 20.00           H
ATOM   2727  N   ASN R 186      -2.124   7.897  81.303  1.00 20.00           N
ATOM   2728  CA  ASN R 186      -3.296   7.997  80.450  1.00 20.00            
ATOM   2729  C   ASN R 186      -3.137   9.195  79.511  1.00 20.00           C
ATOM   2730  O   ASN R 186      -3.985  10.086  79.487  1.00 20.00           O
ATOM   2731  HA  ASN R 186      -3.341   7.050  79.913  1.00 20.00            
ATOM   2732  CB  ASN R 186      -4.564   8.211  81.279  1.00 20.00           C
ATOM   2733 1HB  ASN R 186      -4.548   7.557  82.150  1.00 20.00           H
ATOM   2734 2HB  ASN R 186      -4.591   9.236  81.650  1.00 20.00           H
ATOM   2735  CG  ASN R 186      -5.817   7.932  80.446  1.00 20.00           C
ATOM   2736  OD1 ASN R 186      -5.922   6.935  79.751  1.00 20.00           O
ATOM   2737  ND2 ASN R 186      -6.758   8.865  80.555  1.00 20.00           N
ATOM   2738 1HD2 ASN R 186      -6.595   9.620  81.125  1.00 20.00           H
ATOM   2739 2HD2 ASN R 186      -7.629   8.812  80.067  1.00 20.00           H
ATOM   2740  HN  ASN R 186      -1.655   7.014  81.275  1.00 20.00           H
ATOM   2741  N   THR R 187      -2.045   9.177  78.761  1.00 20.00           N
ATOM   2742  CA  THR R 187      -1.776  10.239  77.806  1.00 20.00            
ATOM   2743  C   THR R 187      -1.783   9.687  76.379  1.00 20.00           C
ATOM   2744  O   THR R 187      -1.105   8.703  76.087  1.00 20.00           O
ATOM   2745  HA  THR R 187      -2.581  10.971  77.870  1.00 20.00            
ATOM   2746  HB  THR R 187       0.359  10.173  78.203  1.00 20.00           H
ATOM   2747  CB  THR R 187      -0.452  10.901  78.195  1.00 20.00           C
ATOM   2748  OG1 THR R 187      -0.731  11.525  79.445  1.00 20.00           O
ATOM   2749  HG1 THR R 187       0.122  11.818  79.878  1.00 20.00           H
ATOM   2750  CG2 THR R 187      -0.085  12.063  77.271  1.00 20.00           C
ATOM   2751 1HG2 THR R 187      -0.895  12.793  77.266  1.00 20.00           H
ATOM   2752 2HG2 THR R 187       0.072  11.688  76.260  1.00 20.00           H
ATOM   2753 3HG2 THR R 187       0.829  12.538  77.629  1.00 20.00           H
ATOM   2754  HN  THR R 187      -1.352   8.457  78.798  1.00 20.00           H
ATOM   2755  N   LEU R 188      -2.556  10.345  75.528  1.00 20.00           N
ATOM   2756  CA  LEU R 188      -2.616   9.968  74.126  1.00 20.00            
ATOM   2757  C   LEU R 188      -1.454  10.622  73.376  1.00 20.00           C
ATOM   2758  O   LEU R 188      -1.152  11.795  73.594  1.00 20.00           O
ATOM   2759  HA  LEU R 188      -2.495   8.886  74.073  1.00 20.00            
ATOM   2760  CB  LEU R 188      -3.990  10.299  73.540  1.00 20.00           C
ATOM   2761 1HB  LEU R 188      -4.740   9.712  74.071  1.00 20.00           H
ATOM   2762 2HB  LEU R 188      -4.206  11.348  73.741  1.00 20.00           H
ATOM   2763  HG  LEU R 188      -3.313  10.507  71.522  1.00 20.00           H
ATOM   2764  CG  LEU R 188      -4.157  10.051  72.040  1.00 20.00           C
ATOM   2765  CD1 LEU R 188      -4.127   8.554  71.724  1.00 20.00           C
ATOM   2766 1HD1 LEU R 188      -3.136   8.156  71.945  1.00 20.00           H
ATOM   2767 2HD1 LEU R 188      -4.870   8.039  72.334  1.00 20.00           H
ATOM   2768 3HD1 LEU R 188      -4.353   8.401  70.669  1.00 20.00           H
ATOM   2769  CD2 LEU R 188      -5.426  10.723  71.511  1.00 20.00           C
ATOM   2770 1HD2 LEU R 188      -6.293  10.333  72.045  1.00 20.00           H
ATOM   2771 2HD2 LEU R 188      -5.359  11.800  71.665  1.00 20.00           H
ATOM   2772 3HD2 LEU R 188      -5.531  10.514  70.446  1.00 20.00           H
ATOM   2773  HN  LEU R 188      -3.134  11.121  75.782  1.00 20.00           H
ATOM   2774  N   LEU R 189      -0.834   9.836  72.509  1.00 20.00           N
ATOM   2775  CA  LEU R 189       0.192  10.361  71.624  1.00 20.00            
ATOM   2776  C   LEU R 189      -0.167  10.022  70.176  1.00 20.00           C
ATOM   2777  O   LEU R 189      -0.273   8.850  69.817  1.00 20.00           O
ATOM   2778  HA  LEU R 189       0.195  11.446  71.734  1.00 20.00            
ATOM   2779  CB  LEU R 189       1.574   9.860  72.048  1.00 20.00           C
ATOM   2780 1HB  LEU R 189       1.549   9.647  73.117  1.00 20.00           H
ATOM   2781 2HB  LEU R 189       1.768   8.915  71.540  1.00 20.00           H
ATOM   2782  HG  LEU R 189       2.596  11.713  72.357  1.00 20.00           H
ATOM   2783  CG  LEU R 189       2.745  10.805  71.772  1.00 20.00           C
ATOM   2784  CD1 LEU R 189       4.068  10.186  72.226  1.00 20.00           C
ATOM   2785 1HD1 LEU R 189       4.080  10.111  73.313  1.00 20.00           H
ATOM   2786 2HD1 LEU R 189       4.172   9.192  71.792  1.00 20.00           H
ATOM   2787 3HD1 LEU R 189       4.895  10.815  71.896  1.00 20.00           H
ATOM   2788  CD2 LEU R 189       2.780  11.218  70.299  1.00 20.00           C
ATOM   2789 1HD2 LEU R 189       2.570  10.351  69.674  1.00 20.00           H
ATOM   2790 2HD2 LEU R 189       2.028  11.987  70.119  1.00 20.00           H
ATOM   2791 3HD2 LEU R 189       3.767  11.611  70.056  1.00 20.00           H
ATOM   2792  HN  LEU R 189      -1.022   8.860  72.405  1.00 20.00           H
ATOM   2793  N   ILE R 190      -0.344  11.069  69.383  1.00 20.00           N
ATOM   2794  CA  ILE R 190      -0.548  10.899  67.954  1.00 20.00            
ATOM   2795  C   ILE R 190       0.747  11.241  67.214  1.00 20.00           C
ATOM   2796  O   ILE R 190       1.397  12.239  67.521  1.00 20.00           O
ATOM   2797  HA  ILE R 190      -0.779   9.848  67.779  1.00 20.00            
ATOM   2798  HB  ILE R 190      -1.533  12.769  67.627  1.00 20.00           H
ATOM   2799  CB  ILE R 190      -1.757  11.712  67.486  1.00 20.00           C
ATOM   2800  CG1 ILE R 190      -2.992  11.394  68.331  1.00 20.00           C
ATOM   2801 1HG1 ILE R 190      -3.248  10.339  68.225  1.00 20.00           H
ATOM   2802 2HG1 ILE R 190      -2.770  11.564  69.384  1.00 20.00           H
ATOM   2803  CG2 ILE R 190      -2.014  11.501  65.992  1.00 20.00           C
ATOM   2804 1HG2 ILE R 190      -1.099  11.699  65.434  1.00 20.00           H
ATOM   2805 2HG2 ILE R 190      -2.329  10.472  65.820  1.00 20.00           H
ATOM   2806 3HG2 ILE R 190      -2.797  12.181  65.659  1.00 20.00           H
ATOM   2807  CD1 ILE R 190      -4.182  12.257  67.909  1.00 20.00           C
ATOM   2808 1HD1 ILE R 190      -3.853  13.287  67.769  1.00 20.00           H
ATOM   2809 2HD1 ILE R 190      -4.593  11.878  66.973  1.00 20.00           H
ATOM   2810 3HD1 ILE R 190      -4.949  12.223  68.683  1.00 20.00           H
ATOM   2811  HN  ILE R 190      -0.348  12.017  69.701  1.00 20.00           H
ATOM   2812  N   PHE R 191       1.083  10.393  66.253  1.00 20.00           N
ATOM   2813  CA  PHE R 191       2.164  10.696  65.331  1.00 20.00            
ATOM   2814  C   PHE R 191       1.638  10.862  63.904  1.00 20.00           C
ATOM   2815  O   PHE R 191       1.104   9.920  63.322  1.00 20.00           O
ATOM   2816  HA  PHE R 191       2.617  11.631  65.661  1.00 20.00            
ATOM   2817  CB  PHE R 191       3.131   9.511  65.371  1.00 20.00           C
ATOM   2818 1HB  PHE R 191       2.568   8.590  65.222  1.00 20.00           H
ATOM   2819 2HB  PHE R 191       3.829   9.596  64.537  1.00 20.00           H
ATOM   2820  CG  PHE R 191       3.927   9.401  66.673  1.00 20.00           C
ATOM   2821  HD1 PHE R 191       5.337  10.884  66.095  1.00 20.00           H
ATOM   2822  CD1 PHE R 191       5.025  10.180  66.867  1.00 20.00           C
ATOM   2823  HD2 PHE R 191       2.658   7.899  67.480  1.00 20.00           H
ATOM   2824  CD2 PHE R 191       3.537   8.524  67.636  1.00 20.00           C
ATOM   2825  CE1 PHE R 191       5.764  10.078  68.076  1.00 20.00           C
ATOM   2826  HE1 PHE R 191       6.643  10.702  68.231  1.00 20.00           H
ATOM   2827  CE2 PHE R 191       4.276   8.421  68.844  1.00 20.00           C
ATOM   2828  HE2 PHE R 191       3.963   7.718  69.616  1.00 20.00           H
ATOM   2829  CZ  PHE R 191       5.373   9.200  69.039  1.00 20.00           C
ATOM   2830  HZ  PHE R 191       5.940   9.122  69.966  1.00 20.00           H
ATOM   2831  HN  PHE R 191       0.631   9.514  66.099  1.00 20.00           H
ATOM   2832  N   ILE R 192       1.808  12.068  63.382  1.00 20.00           N
ATOM   2833  CA  ILE R 192       1.629  12.299  61.959  1.00 20.00            
ATOM   2834  C   ILE R 192       2.849  11.770  61.203  1.00 20.00           C
ATOM   2835  O   ILE R 192       3.982  11.939  61.651  1.00 20.00           O
ATOM   2836  HA  ILE R 192       0.754  11.731  61.643  1.00 20.00            
ATOM   2837  HB  ILE R 192       2.039  14.377  62.258  1.00 20.00           H
ATOM   2838  CB  ILE R 192       1.331  13.776  61.689  1.00 20.00           C
ATOM   2839  CG1 ILE R 192      -0.071  14.150  62.173  1.00 20.00           C
ATOM   2840 1HG1 ILE R 192      -0.801  13.925  61.396  1.00 20.00           H
ATOM   2841 2HG1 ILE R 192      -0.334  13.544  63.041  1.00 20.00           H
ATOM   2842  CG2 ILE R 192       1.536  14.115  60.211  1.00 20.00           C
ATOM   2843 1HG2 ILE R 192       2.599  14.075  59.973  1.00 20.00           H
ATOM   2844 2HG2 ILE R 192       0.998  13.395  59.595  1.00 20.00           H
ATOM   2845 3HG2 ILE R 192       1.157  15.118  60.013  1.00 20.00           H
ATOM   2846  CD1 ILE R 192      -0.148  15.633  62.538  1.00 20.00           C
ATOM   2847 1HD1 ILE R 192       0.521  15.837  63.374  1.00 20.00           H
ATOM   2848 2HD1 ILE R 192       0.151  16.235  61.679  1.00 20.00           H
ATOM   2849 3HD1 ILE R 192      -1.170  15.886  62.821  1.00 20.00           H
ATOM   2850  HN  ILE R 192       2.062  12.877  63.912  1.00 20.00           H
ATOM   2851  N   ASN R 193       2.576  11.140  60.069  1.00 20.00           N
ATOM   2852  CA  ASN R 193       3.604  10.399  59.359  1.00 20.00            
ATOM   2853  C   ASN R 193       3.510  10.709  57.864  1.00 20.00           C
ATOM   2854  O   ASN R 193       2.414  10.854  57.325  1.00 20.00           O
ATOM   2855  HA  ASN R 193       4.548  10.728  59.794  1.00 20.00            
ATOM   2856  CB  ASN R 193       3.421   8.891  59.542  1.00 20.00           C
ATOM   2857 1HB  ASN R 193       3.112   8.680  60.566  1.00 20.00           H
ATOM   2858 2HB  ASN R 193       2.624   8.536  58.889  1.00 20.00           H
ATOM   2859  CG  ASN R 193       4.717   8.139  59.229  1.00 20.00           C
ATOM   2860  OD1 ASN R 193       4.935   7.657  58.130  1.00 20.00           O
ATOM   2861  ND2 ASN R 193       5.561   8.067  60.254  1.00 20.00           N
ATOM   2862 1HD2 ASN R 193       5.311   8.475  61.087  1.00 20.00           H
ATOM   2863 2HD2 ASN R 193       6.446   7.606  60.193  1.00 20.00           H
ATOM   2864  HN  ASN R 193       1.674  11.131  59.638  1.00 20.00           H
ATOM   2865  N   GLN R 194       4.673  10.801  57.236  1.00 20.00           N
ATOM   2866  CA  GLN R 194       4.735  10.950  55.792  1.00 20.00            
ATOM   2867  C   GLN R 194       4.914   9.586  55.124  1.00 20.00           C
ATOM   2868  O   GLN R 194       5.471   8.666  55.723  1.00 20.00           O
ATOM   2869  HA  GLN R 194       3.775  11.380  55.505  1.00 20.00            
ATOM   2870  CB  GLN R 194       5.855  11.911  55.388  1.00 20.00           C
ATOM   2871 1HB  GLN R 194       6.817  11.504  55.698  1.00 20.00           H
ATOM   2872 2HB  GLN R 194       5.884  12.005  54.303  1.00 20.00           H
ATOM   2873  CG  GLN R 194       5.651  13.289  56.020  1.00 20.00           C
ATOM   2874 1HG  GLN R 194       4.718  13.723  55.661  1.00 20.00           H
ATOM   2875 2HG  GLN R 194       5.559  13.187  57.101  1.00 20.00           H
ATOM   2876  CD  GLN R 194       6.816  14.223  55.687  1.00 20.00           C
ATOM   2877  OE1 GLN R 194       7.813  13.831  55.104  1.00 20.00           O
ATOM   2878  NE2 GLN R 194       6.634  15.478  56.088  1.00 20.00           N
ATOM   2879 1HE2 GLN R 194       5.819  15.704  56.541  1.00 20.00           H
ATOM   2880 2HE2 GLN R 194       7.314  16.196  55.937  1.00 20.00           H
ATOM   2881  HN  GLN R 194       5.560  10.774  57.697  1.00 20.00           H
ATOM   2882  N   ILE R 195       4.433   9.497  53.893  1.00 20.00           N
ATOM   2883  CA  ILE R 195       4.610   8.289  53.106  1.00 20.00            
ATOM   2884  C   ILE R 195       5.945   8.360  52.362  1.00 20.00           C
ATOM   2885  O   ILE R 195       6.239   9.356  51.702  1.00 20.00           O
ATOM   2886  HA  ILE R 195       4.646   7.449  53.800  1.00 20.00            
ATOM   2887  HB  ILE R 195       3.183   9.007  51.683  1.00 20.00           H
ATOM   2888  CB  ILE R 195       3.406   8.067  52.188  1.00 20.00           C
ATOM   2889  CG1 ILE R 195       2.164   7.682  52.996  1.00 20.00           C
ATOM   2890 1HG1 ILE R 195       2.372   6.789  53.584  1.00 20.00           H
ATOM   2891 2HG1 ILE R 195       1.923   8.479  53.700  1.00 20.00           H
ATOM   2892  CG2 ILE R 195       3.726   7.037  51.103  1.00 20.00           C
ATOM   2893 1HG2 ILE R 195       4.597   7.364  50.536  1.00 20.00           H
ATOM   2894 2HG2 ILE R 195       3.936   6.073  51.568  1.00 20.00           H
ATOM   2895 3HG2 ILE R 195       2.872   6.938  50.433  1.00 20.00           H
ATOM   2896  CD1 ILE R 195       0.969   7.428  52.076  1.00 20.00           C
ATOM   2897 1HD1 ILE R 195       0.931   8.200  51.307  1.00 20.00           H
ATOM   2898 2HD1 ILE R 195       1.075   6.451  51.604  1.00 20.00           H
ATOM   2899 3HD1 ILE R 195       0.049   7.451  52.660  1.00 20.00           H
ATOM   2900  HN  ILE R 195       3.932  10.231  53.435  1.00 20.00           H
ATOM   2901  N   ARG R 196       6.717   7.292  52.494  1.00 20.00           N
ATOM   2902  CA  ARG R 196       7.873   7.094  51.636  1.00 20.00            
ATOM   2903  C   ARG R 196       7.768   5.754  50.905  1.00 20.00           C
ATOM   2904  O   ARG R 196       7.153   4.815  51.408  1.00 20.00           O
ATOM   2905  HA  ARG R 196       7.845   7.927  50.934  1.00 20.00            
ATOM   2906  CB  ARG R 196       9.171   7.125  52.445  1.00 20.00           C
ATOM   2907 1HB  ARG R 196       9.121   6.388  53.247  1.00 20.00           H
ATOM   2908 2HB  ARG R 196      10.009   6.844  51.807  1.00 20.00           H
ATOM   2909  CG  ARG R 196       9.416   8.514  53.036  1.00 20.00           C
ATOM   2910 1HG  ARG R 196       8.535   8.838  53.590  1.00 20.00           H
ATOM   2911 2HG  ARG R 196      10.241   8.471  53.747  1.00 20.00           H
ATOM   2912  CD  ARG R 196       9.735   9.529  51.937  1.00 20.00           C
ATOM   2913 1HD  ARG R 196      10.175   9.021  51.078  1.00 20.00           H
ATOM   2914 2HD  ARG R 196       8.817  10.004  51.591  1.00 20.00           H
ATOM   2915  NE  ARG R 196      10.672  10.554  52.450  1.00 20.00           N
ATOM   2916  HE  ARG R 196      11.631  10.492  52.176  1.00 20.00           H
ATOM   2917  CZ  ARG R 196      10.314  11.560  53.261  1.00 20.00           C
ATOM   2918  NH1 ARG R 196       9.042  11.691  53.661  1.00 20.00           N
ATOM   2919 1HH1 ARG R 196       8.347  11.035  53.354  1.00 20.00           H
ATOM   2920 2HH1 ARG R 196       8.787  12.446  54.265  1.00 20.00           H
ATOM   2921  NH2 ARG R 196      11.248  12.432  53.665  1.00 20.00           N
ATOM   2922 1HH2 ARG R 196      10.993  13.186  54.270  1.00 20.00           H
ATOM   2923 2HH2 ARG R 196      12.199  12.328  53.362  1.00 20.00           H
ATOM   2924  HN  ARG R 196       6.564   6.571  53.170  1.00 20.00           H
ATOM   2925  N   MET R 197       8.377   5.709  49.729  1.00 20.00           N
ATOM   2926  CA  MET R 197       8.184   4.584  48.829  1.00 20.00            
ATOM   2927  C   MET R 197       9.366   3.615  48.901  1.00 20.00           C
ATOM   2928  O   MET R 197      10.521   4.037  48.888  1.00 20.00           O
ATOM   2929  HA  MET R 197       7.276   4.087  49.171  1.00 20.00            
ATOM   2930  CB  MET R 197       8.031   5.097  47.396  1.00 20.00           C
ATOM   2931 1HB  MET R 197       7.810   6.164  47.409  1.00 20.00           H
ATOM   2932 2HB  MET R 197       8.972   4.974  46.859  1.00 20.00           H
ATOM   2933  CG  MET R 197       6.917   4.349  46.661  1.00 20.00           C
ATOM   2934 1HG  MET R 197       6.967   4.562  45.593  1.00 20.00           H
ATOM   2935 2HG  MET R 197       7.051   3.274  46.779  1.00 20.00           H
ATOM   2936  SD  MET R 197       5.326   4.838  47.305  1.00 20.00           S
ATOM   2937  CE  MET R 197       5.186   6.465  46.584  1.00 20.00           C
ATOM   2938 1HE  MET R 197       5.774   7.173  47.168  1.00 20.00           H
ATOM   2939 2HE  MET R 197       5.558   6.441  45.560  1.00 20.00           H
ATOM   2940 3HE  MET R 197       4.141   6.774  46.584  1.00 20.00           H
ATOM   2941  HN  MET R 197       8.991   6.421  49.389  1.00 20.00           H
ATOM   2942  N   LYS R 198       9.036   2.334  48.977  1.00 20.00           N
ATOM   2943  CA  LYS R 198      10.048   1.295  48.900  1.00 20.00            
ATOM   2944  C   LYS R 198      10.328   0.969  47.432  1.00 20.00           C
ATOM   2945  O   LYS R 198       9.406   0.900  46.621  1.00 20.00           O
ATOM   2946  HA  LYS R 198      10.960   1.693  49.345  1.00 20.00            
ATOM   2947  CB  LYS R 198       9.632   0.079  49.731  1.00 20.00           C
ATOM   2948 1HB  LYS R 198      10.506  -0.535  49.947  1.00 20.00           H
ATOM   2949 2HB  LYS R 198       9.231   0.409  50.689  1.00 20.00           H
ATOM   2950  CG  LYS R 198       8.584  -0.757  48.994  1.00 20.00           C
ATOM   2951 1HG  LYS R 198       7.848  -0.098  48.532  1.00 20.00           H
ATOM   2952 2HG  LYS R 198       9.060  -1.316  48.189  1.00 20.00           H
ATOM   2953  CD  LYS R 198       7.882  -1.724  49.949  1.00 20.00           C
ATOM   2954 1HD  LYS R 198       7.514  -1.179  50.818  1.00 20.00           H
ATOM   2955 2HD  LYS R 198       7.014  -2.162  49.456  1.00 20.00           H
ATOM   2956  CE  LYS R 198       8.833  -2.834  50.402  1.00 20.00           C
ATOM   2957 1HE  LYS R 198       9.337  -3.264  49.536  1.00 20.00           H
ATOM   2958 2HE  LYS R 198       9.607  -2.417  51.047  1.00 20.00           H
ATOM   2959  NZ  LYS R 198       8.091  -3.889  51.126  1.00 20.00           N
ATOM   2960 1HZ  LYS R 198       8.739  -4.601  51.445  1.00 20.00           H
ATOM   2961 2HZ  LYS R 198       7.617  -3.482  51.925  1.00 20.00           H
ATOM   2962 3HZ  LYS R 198       7.407  -4.308  50.505  1.00 20.00           H
ATOM   2963  HN  LYS R 198       8.098   2.004  49.088  1.00 20.00           H
ATOM   2964  N   ILE R 199      11.605   0.777  47.134  1.00 20.00           N
ATOM   2965  CA  ILE R 199      12.049   0.704  45.753  1.00 20.00            
ATOM   2966  C   ILE R 199      12.489  -0.727  45.438  1.00 20.00           C
ATOM   2967  O   ILE R 199      13.080  -1.399  46.283  1.00 20.00           O
ATOM   2968  HA  ILE R 199      11.194   0.949  45.122  1.00 20.00            
ATOM   2969  HB  ILE R 199      13.311   1.784  44.406  1.00 20.00           H
ATOM   2970  CB  ILE R 199      13.128   1.753  45.480  1.00 20.00           C
ATOM   2971  CG1 ILE R 199      14.448   1.370  46.153  1.00 20.00           C
ATOM   2972 1HG1 ILE R 199      14.313   1.340  47.235  1.00 20.00           H
ATOM   2973 2HG1 ILE R 199      14.742   0.369  45.840  1.00 20.00           H
ATOM   2974  CG2 ILE R 199      12.655   3.147  45.898  1.00 20.00           C
ATOM   2975 1HG2 ILE R 199      11.621   3.289  45.584  1.00 20.00           H
ATOM   2976 2HG2 ILE R 199      12.722   3.244  46.982  1.00 20.00           H
ATOM   2977 3HG2 ILE R 199      13.285   3.901  45.426  1.00 20.00           H
ATOM   2978  CD1 ILE R 199      15.553   2.367  45.800  1.00 20.00           C
ATOM   2979 1HD1 ILE R 199      15.582   2.509  44.719  1.00 20.00           H
ATOM   2980 2HD1 ILE R 199      15.351   3.321  46.286  1.00 20.00           H
ATOM   2981 3HD1 ILE R 199      16.513   1.981  46.141  1.00 20.00           H
ATOM   2982  HN  ILE R 199      12.328   0.672  47.817  1.00 20.00           H
ATOM   2983  N   GLY R 200      12.185  -1.152  44.220  1.00 20.00           N
ATOM   2984  CA  GLY R 200      12.569  -2.480  43.773  1.00 20.00            
ATOM   2985  C   GLY R 200      11.636  -3.545  44.352  1.00 20.00           C
ATOM   2986  O   GLY R 200      12.095  -4.559  44.876  1.00 20.00           O
ATOM   2987 1HA  GLY R 200      12.545  -2.522  42.684  1.00 20.00            
ATOM   2988 2HA  GLY R 200      13.596  -2.687  44.076  1.00 20.00            
ATOM   2989  HN  GLY R 200      11.686  -0.607  43.546  1.00 20.00           H
ATOM   2990  N   VAL R 201      10.343  -3.279  44.237  1.00 20.00           N
ATOM   2991  CA  VAL R 201       9.341  -4.228  44.690  1.00 20.00            
ATOM   2992  C   VAL R 201       8.245  -4.352  43.629  1.00 20.00           C
ATOM   2993  O   VAL R 201       7.873  -3.364  42.998  1.00 20.00           O
ATOM   2994  HA  VAL R 201       9.830  -5.195  44.803  1.00 20.00            
ATOM   2995  HB  VAL R 201       9.628  -3.377  46.626  1.00 20.00           H
ATOM   2996  CB  VAL R 201       8.802  -3.806  46.059  1.00 20.00           C
ATOM   2997  CG1 VAL R 201       7.722  -2.732  45.916  1.00 20.00           C
ATOM   2998 1HG1 VAL R 201       8.111  -1.902  45.326  1.00 20.00           H
ATOM   2999 2HG1 VAL R 201       6.851  -3.156  45.416  1.00 20.00           H
ATOM   3000 3HG1 VAL R 201       7.435  -2.372  46.904  1.00 20.00           H
ATOM   3001  CG2 VAL R 201       8.275  -5.014  46.836  1.00 20.00           C
ATOM   3002 1HG2 VAL R 201       7.527  -5.533  46.237  1.00 20.00           H
ATOM   3003 2HG2 VAL R 201       9.099  -5.692  47.057  1.00 20.00           H
ATOM   3004 3HG2 VAL R 201       7.822  -4.676  47.768  1.00 20.00           H
ATOM   3005  HN  VAL R 201       9.979  -2.435  43.843  1.00 20.00           H
ATOM   3006  N   MET R 202       7.760  -5.574  43.465  1.00 20.00           N
ATOM   3007  CA  MET R 202       6.591  -5.810  42.635  1.00 20.00            
ATOM   3008  C   MET R 202       5.369  -6.147  43.492  1.00 20.00           C
ATOM   3009  O   MET R 202       4.284  -5.614  43.269  1.00 20.00           O
ATOM   3010  HA  MET R 202       6.420  -4.877  42.098  1.00 20.00            
ATOM   3011  CB  MET R 202       6.873  -6.964  41.672  1.00 20.00           C
ATOM   3012 1HB  MET R 202       7.037  -7.882  42.236  1.00 20.00           H
ATOM   3013 2HB  MET R 202       6.004  -7.132  41.035  1.00 20.00           H
ATOM   3014  CG  MET R 202       8.098  -6.667  40.804  1.00 20.00           C
ATOM   3015 1HG  MET R 202       8.967  -6.485  41.437  1.00 20.00           H
ATOM   3016 2HG  MET R 202       8.332  -7.531  40.182  1.00 20.00           H
ATOM   3017  SD  MET R 202       7.786  -5.243  39.774  1.00 20.00           S
ATOM   3018  CE  MET R 202       6.657  -5.957  38.590  1.00 20.00           C
ATOM   3019 1HE  MET R 202       7.045  -6.919  38.254  1.00 20.00           H
ATOM   3020 2HE  MET R 202       5.683  -6.102  39.058  1.00 20.00           H
ATOM   3021 3HE  MET R 202       6.555  -5.288  37.736  1.00 20.00           H
ATOM   3022  HN  MET R 202       8.151  -6.392  43.886  1.00 20.00           H
ATOM   3023  N   PHE R 203       5.588  -7.030  44.456  1.00 20.00           N
ATOM   3024  CA  PHE R 203       4.512  -7.466  45.330  1.00 20.00            
ATOM   3025  C   PHE R 203       4.244  -6.433  46.426  1.00 20.00           C
ATOM   3026  O   PHE R 203       5.005  -5.479  46.585  1.00 20.00           O
ATOM   3027  HA  PHE R 203       3.620  -7.578  44.713  1.00 20.00            
ATOM   3028  CB  PHE R 203       4.965  -8.775  45.979  1.00 20.00           C
ATOM   3029 1HB  PHE R 203       4.131  -9.200  46.537  1.00 20.00           H
ATOM   3030 2HB  PHE R 203       5.219  -9.488  45.195  1.00 20.00           H
ATOM   3031  CG  PHE R 203       6.164  -8.622  46.917  1.00 20.00           C
ATOM   3032  HD1 PHE R 203       4.968  -8.005  48.563  1.00 20.00           H
ATOM   3033  CD1 PHE R 203       5.974  -8.219  48.202  1.00 20.00           C
ATOM   3034  HD2 PHE R 203       7.570  -9.213  45.436  1.00 20.00           H
ATOM   3035  CD2 PHE R 203       7.419  -8.890  46.466  1.00 20.00           C
ATOM   3036  CE1 PHE R 203       7.087  -8.077  49.073  1.00 20.00           C
ATOM   3037  HE1 PHE R 203       6.935  -7.754  50.103  1.00 20.00           H
ATOM   3038  CE2 PHE R 203       8.531  -8.748  47.337  1.00 20.00           C
ATOM   3039  HE2 PHE R 203       9.537  -8.963  46.976  1.00 20.00           H
ATOM   3040  CZ  PHE R 203       8.342  -8.345  48.622  1.00 20.00           C
ATOM   3041  HZ  PHE R 203       9.196  -8.236  49.291  1.00 20.00           H
ATOM   3042  HN  PHE R 203       6.478  -7.445  44.642  1.00 20.00           H
ATOM   3043  N   GLY R 204       3.161  -6.658  47.155  1.00 20.00           N
ATOM   3044  CA  GLY R 204       2.849  -5.830  48.307  1.00 20.00            
ATOM   3045  C   GLY R 204       2.406  -4.431  47.873  1.00 20.00           C
ATOM   3046  O   GLY R 204       1.986  -4.234  46.734  1.00 20.00           O
ATOM   3047 1HA  GLY R 204       2.059  -6.299  48.894  1.00 20.00            
ATOM   3048 2HA  GLY R 204       3.724  -5.754  48.953  1.00 20.00            
ATOM   3049  HN  GLY R 204       2.504  -7.389  46.970  1.00 20.00           H
ATOM   3050  N   ASN R 205       2.516  -3.495  48.805  1.00 20.00           N
ATOM   3051  CA  ASN R 205       2.157  -2.115  48.525  1.00 20.00            
ATOM   3052  C   ASN R 205       3.422  -1.255  48.516  1.00 20.00           C
ATOM   3053  O   ASN R 205       4.304  -1.433  49.354  1.00 20.00           O
ATOM   3054  HA  ASN R 205       1.662  -2.139  47.554  1.00 20.00            
ATOM   3055  CB  ASN R 205       1.217  -1.562  49.599  1.00 20.00           C
ATOM   3056 1HB  ASN R 205       0.935  -0.539  49.348  1.00 20.00           H
ATOM   3057 2HB  ASN R 205       0.299  -2.149  49.622  1.00 20.00           H
ATOM   3058  CG  ASN R 205       1.882  -1.589  50.976  1.00 20.00           C
ATOM   3059  OD1 ASN R 205       2.607  -2.506  51.326  1.00 20.00           O
ATOM   3060  ND2 ASN R 205       1.596  -0.536  51.736  1.00 20.00           N
ATOM   3061 1HD2 ASN R 205       1.015   0.142  51.384  1.00 20.00           H
ATOM   3062 2HD2 ASN R 205       1.961  -0.423  52.660  1.00 20.00           H
ATOM   3063  HN  ASN R 205       2.842  -3.666  49.735  1.00 20.00           H
ATOM   3064  N   PRO R 206       3.534  -0.311  47.571  1.00 20.00           N
ATOM   3065  CA  PRO R 206       4.736   0.521  47.475  1.00 20.00            
ATOM   3066  C   PRO R 206       4.869   1.480  48.646  1.00 20.00           C
ATOM   3067  O   PRO R 206       5.974   1.899  48.988  1.00 20.00           O
ATOM   3068  HA  PRO R 206       5.630  -0.102  47.516  1.00 20.00            
ATOM   3069  CB  PRO R 206       4.557   1.264  46.150  1.00 20.00           C
ATOM   3070 1HB  PRO R 206       5.000   2.259  46.185  1.00 20.00           H
ATOM   3071 2HB  PRO R 206       5.033   0.734  45.325  1.00 20.00           H
ATOM   3072  CG  PRO R 206       3.067   1.329  45.977  1.00 20.00           C
ATOM   3073 1HG  PRO R 206       2.646   2.183  46.507  1.00 20.00           H
ATOM   3074 2HG  PRO R 206       2.796   1.442  44.927  1.00 20.00           H
ATOM   3075  CD  PRO R 206       2.546   0.036  46.534  1.00 20.00           C
ATOM   3076 1HD  PRO R 206       1.547   0.154  46.954  1.00 20.00           H
ATOM   3077 2HD  PRO R 206       2.482  -0.734  45.766  1.00 20.00           H
ATOM   3078  N   GLU R 207       3.727   1.806  49.235  1.00 20.00           N
ATOM   3079  CA  GLU R 207       3.682   2.830  50.265  1.00 20.00            
ATOM   3080  C   GLU R 207       4.210   2.274  51.589  1.00 20.00           C
ATOM   3081  O   GLU R 207       3.888   1.149  51.967  1.00 20.00           O
ATOM   3082  HA  GLU R 207       4.337   3.626  49.911  1.00 20.00            
ATOM   3083  CB  GLU R 207       2.264   3.381  50.428  1.00 20.00           C
ATOM   3084 1HB  GLU R 207       1.568   2.560  50.597  1.00 20.00           H
ATOM   3085 2HB  GLU R 207       2.250   4.129  51.221  1.00 20.00           H
ATOM   3086  CG  GLU R 207       1.804   4.095  49.155  1.00 20.00           C
ATOM   3087 1HG  GLU R 207       2.542   4.843  48.867  1.00 20.00           H
ATOM   3088 2HG  GLU R 207       1.739   3.379  48.336  1.00 20.00           H
ATOM   3089  CD  GLU R 207       0.445   4.765  49.364  1.00 20.00           C
ATOM   3090  OE1 GLU R 207      -0.424   4.108  49.977  1.00 20.00           O
ATOM   3091  OE2 GLU R 207       0.305   5.920  48.905  1.00 20.00           O
ATOM   3092  HN  GLU R 207       2.847   1.384  49.020  1.00 20.00           H
ATOM   3093  N   THR R 208       5.012   3.090  52.259  1.00 20.00           N
ATOM   3094  CA  THR R 208       5.494   2.742  53.585  1.00 20.00            
ATOM   3095  C   THR R 208       5.492   3.974  54.493  1.00 20.00           C
ATOM   3096  O   THR R 208       4.895   4.996  54.157  1.00 20.00           O
ATOM   3097  HA  THR R 208       4.806   2.020  54.023  1.00 20.00            
ATOM   3098  HB  THR R 208       7.659   2.786  53.761  1.00 20.00           H
ATOM   3099  CB  THR R 208       6.876   2.103  53.432  1.00 20.00           C
ATOM   3100  OG1 THR R 208       6.931   1.718  52.061  1.00 20.00           O
ATOM   3101  HG1 THR R 208       7.388   2.428  51.525  1.00 20.00           H
ATOM   3102  CG2 THR R 208       6.997   0.782  54.195  1.00 20.00           C
ATOM   3103 1HG2 THR R 208       6.270   0.069  53.805  1.00 20.00           H
ATOM   3104 2HG2 THR R 208       6.805   0.955  55.254  1.00 20.00           H
ATOM   3105 3HG2 THR R 208       8.003   0.381  54.069  1.00 20.00           H
ATOM   3106  HN  THR R 208       5.330   3.971  51.911  1.00 20.00           H
ATOM   3107  N   THR R 209       6.166   3.836  55.625  1.00 20.00           N
ATOM   3108  CA  THR R 209       5.986   4.772  56.722  1.00 20.00            
ATOM   3109  C   THR R 209       7.331   5.089  57.379  1.00 20.00           C
ATOM   3110  O   THR R 209       8.149   4.195  57.590  1.00 20.00           O
ATOM   3111  HA  THR R 209       5.601   5.707  56.316  1.00 20.00            
ATOM   3112  HB  THR R 209       4.787   3.122  57.468  1.00 20.00           H
ATOM   3113  CB  THR R 209       4.963   4.175  57.690  1.00 20.00           C
ATOM   3114  OG1 THR R 209       3.829   5.028  57.565  1.00 20.00           O
ATOM   3115  HG1 THR R 209       4.065   5.955  57.856  1.00 20.00           H
ATOM   3116  CG2 THR R 209       5.384   4.325  59.153  1.00 20.00           C
ATOM   3117 1HG2 THR R 209       5.606   5.371  59.361  1.00 20.00           H
ATOM   3118 2HG2 THR R 209       6.272   3.721  59.339  1.00 20.00           H
ATOM   3119 3HG2 THR R 209       4.574   3.990  59.800  1.00 20.00           H
ATOM   3120  HN  THR R 209       6.825   3.104  55.798  1.00 20.00           H
ATOM   3121  N   THR R 210       7.519   6.365  57.683  1.00 20.00           N
ATOM   3122  CA  THR R 210       8.774   6.820  58.256  1.00 20.00            
ATOM   3123  C   THR R 210       8.843   6.462  59.742  1.00 20.00           C
ATOM   3124  O   THR R 210       7.819   6.193  60.368  1.00 20.00           O
ATOM   3125  HA  THR R 210       9.590   6.293  57.762  1.00 20.00            
ATOM   3126  HB  THR R 210       9.637   8.775  58.649  1.00 20.00           H
ATOM   3127  CB  THR R 210       8.899   8.321  57.987  1.00 20.00           C
ATOM   3128  OG1 THR R 210       7.568   8.811  58.122  1.00 20.00           O
ATOM   3129  HG1 THR R 210       7.582   9.789  58.329  1.00 20.00           H
ATOM   3130  CG2 THR R 210       9.263   8.627  56.532  1.00 20.00           C
ATOM   3131 1HG2 THR R 210       8.506   8.203  55.872  1.00 20.00           H
ATOM   3132 2HG2 THR R 210      10.234   8.189  56.301  1.00 20.00           H
ATOM   3133 3HG2 THR R 210       9.308   9.706  56.388  1.00 20.00           H
ATOM   3134  HN  THR R 210       6.833   7.079  57.545  1.00 20.00           H
ATOM   3135  N   GLY R 211      10.061   6.470  60.264  1.00 20.00           N
ATOM   3136  CA  GLY R 211      10.270   6.225  61.681  1.00 20.00            
ATOM   3137  C   GLY R 211      10.457   4.732  61.958  1.00 20.00           C
ATOM   3138  O   GLY R 211      10.014   4.228  62.989  1.00 20.00           O
ATOM   3139 1HA  GLY R 211      11.146   6.775  62.023  1.00 20.00            
ATOM   3140 2HA  GLY R 211       9.417   6.600  62.248  1.00 20.00            
ATOM   3141  HN  GLY R 211      10.894   6.639  59.737  1.00 20.00           H
ATOM   3142  N   GLY R 212      11.113   4.067  61.019  1.00 20.00           N
ATOM   3143  CA  GLY R 212      11.498   2.679  61.215  1.00 20.00            
ATOM   3144  C   GLY R 212      10.266   1.776  61.299  1.00 20.00           C
ATOM   3145  O   GLY R 212       9.156   2.202  60.983  1.00 20.00           O
ATOM   3146 1HA  GLY R 212      12.136   2.355  60.393  1.00 20.00            
ATOM   3147 2HA  GLY R 212      12.084   2.587  62.129  1.00 20.00            
ATOM   3148  HN  GLY R 212      11.381   4.459  60.139  1.00 20.00           H
ATOM   3149  N   ASN R 213      10.503   0.544  61.727  1.00 20.00           N
ATOM   3150  CA  ASN R 213       9.429  -0.427  61.844  1.00 20.00            
ATOM   3151  C   ASN R 213       8.915  -0.442  63.285  1.00 20.00           C
ATOM   3152  O   ASN R 213       7.880  -1.041  63.573  1.00 20.00           O
ATOM   3153  HA  ASN R 213       8.669  -0.101  61.134  1.00 20.00            
ATOM   3154  CB  ASN R 213       9.920  -1.835  61.503  1.00 20.00           C
ATOM   3155 1HB  ASN R 213      10.722  -2.120  62.185  1.00 20.00           H
ATOM   3156 2HB  ASN R 213       9.111  -2.551  61.645  1.00 20.00           H
ATOM   3157  CG  ASN R 213      10.423  -1.906  60.059  1.00 20.00           C
ATOM   3158  OD1 ASN R 213       9.811  -1.394  59.136  1.00 20.00           O
ATOM   3159  ND2 ASN R 213      11.568  -2.568  59.916  1.00 20.00           N
ATOM   3160 1HD2 ASN R 213      11.984  -2.941  60.697  1.00 20.00           H
ATOM   3161 2HD2 ASN R 213      12.012  -2.692  59.029  1.00 20.00           H
ATOM   3162  HN  ASN R 213      11.407   0.208  61.991  1.00 20.00           H
ATOM   3163  N   ALA R 214       9.663   0.224  64.153  1.00 20.00           N
ATOM   3164  CA  ALA R 214       9.332   0.241  65.568  1.00 20.00            
ATOM   3165  C   ALA R 214       7.928   0.821  65.751  1.00 20.00           C
ATOM   3166  O   ALA R 214       7.114   0.265  66.488  1.00 20.00           O
ATOM   3167  HA  ALA R 214       9.339  -0.789  65.923  1.00 20.00            
ATOM   3168  CB  ALA R 214      10.394   1.034  66.331  1.00 20.00           C
ATOM   3169 1HB  ALA R 214      11.363   0.548  66.215  1.00 20.00           H
ATOM   3170 2HB  ALA R 214      10.446   2.048  65.934  1.00 20.00           H
ATOM   3171 3HB  ALA R 214      10.130   1.071  67.388  1.00 20.00           H
ATOM   3172  HN  ALA R 214      10.480   0.744  63.904  1.00 20.00           H
ATOM   3173  N   LEU R 215       7.686   1.930  65.068  1.00 20.00           N
ATOM   3174  CA  LEU R 215       6.469   2.694  65.287  1.00 20.00            
ATOM   3175  C   LEU R 215       5.258   1.814  64.974  1.00 20.00           C
ATOM   3176  O   LEU R 215       4.213   1.941  65.610  1.00 20.00           O
ATOM   3177  HA  LEU R 215       6.437   2.962  66.343  1.00 20.00            
ATOM   3178  CB  LEU R 215       6.505   3.998  64.488  1.00 20.00           C
ATOM   3179 1HB  LEU R 215       7.357   4.587  64.829  1.00 20.00           H
ATOM   3180 2HB  LEU R 215       6.684   3.755  63.441  1.00 20.00           H
ATOM   3181  HG  LEU R 215       4.403   4.286  64.217  1.00 20.00           H
ATOM   3182  CG  LEU R 215       5.251   4.871  64.574  1.00 20.00           C
ATOM   3183  CD1 LEU R 215       4.953   5.262  66.022  1.00 20.00           C
ATOM   3184 1HD1 LEU R 215       4.653   4.377  66.583  1.00 20.00           H
ATOM   3185 2HD1 LEU R 215       5.846   5.693  66.474  1.00 20.00           H
ATOM   3186 3HD1 LEU R 215       4.146   5.995  66.042  1.00 20.00           H
ATOM   3187  CD2 LEU R 215       5.371   6.094  63.663  1.00 20.00           C
ATOM   3188 1HD2 LEU R 215       6.190   6.726  64.008  1.00 20.00           H
ATOM   3189 2HD2 LEU R 215       5.570   5.769  62.641  1.00 20.00           H
ATOM   3190 3HD2 LEU R 215       4.440   6.660  63.689  1.00 20.00           H
ATOM   3191  HN  LEU R 215       8.304   2.308  64.378  1.00 20.00           H
ATOM   3192  N   LYS R 216       5.438   0.940  63.994  1.00 20.00           N
ATOM   3193  CA  LYS R 216       4.338   0.128  63.503  1.00 20.00            
ATOM   3194  C   LYS R 216       3.670  -0.583  64.682  1.00 20.00           C
ATOM   3195  O   LYS R 216       2.472  -0.423  64.910  1.00 20.00           O
ATOM   3196  HA  LYS R 216       3.611   0.802  63.050  1.00 20.00            
ATOM   3197  CB  LYS R 216       4.821  -0.822  62.405  1.00 20.00           C
ATOM   3198 1HB  LYS R 216       5.678  -1.391  62.763  1.00 20.00           H
ATOM   3199 2HB  LYS R 216       4.036  -1.541  62.171  1.00 20.00           H
ATOM   3200  CG  LYS R 216       5.205  -0.049  61.142  1.00 20.00           C
ATOM   3201 1HG  LYS R 216       4.321   0.429  60.721  1.00 20.00           H
ATOM   3202 2HG  LYS R 216       5.906   0.746  61.397  1.00 20.00           H
ATOM   3203  CD  LYS R 216       5.834  -0.977  60.101  1.00 20.00           C
ATOM   3204 1HD  LYS R 216       6.660  -1.528  60.552  1.00 20.00           H
ATOM   3205 2HD  LYS R 216       5.100  -1.714  59.775  1.00 20.00           H
ATOM   3206  CE  LYS R 216       6.342  -0.185  58.895  1.00 20.00           C
ATOM   3207 1HE  LYS R 216       6.964   0.644  59.232  1.00 20.00           H
ATOM   3208 2HE  LYS R 216       6.969  -0.822  58.272  1.00 20.00           H
ATOM   3209  NZ  LYS R 216       5.206   0.332  58.100  1.00 20.00           N
ATOM   3210 1HZ  LYS R 216       5.554   0.741  57.239  1.00 20.00           H
ATOM   3211 2HZ  LYS R 216       4.573  -0.429  57.880  1.00 20.00           H
ATOM   3212 3HZ  LYS R 216       4.712   1.038  58.634  1.00 20.00           H
ATOM   3213  HN  LYS R 216       6.314   0.784  63.538  1.00 20.00           H
ATOM   3214  N   PHE R 217       4.474  -1.355  65.399  1.00 20.00           N
ATOM   3215  CA  PHE R 217       3.939  -2.324  66.339  1.00 20.00            
ATOM   3216  C   PHE R 217       3.253  -1.626  67.516  1.00 20.00           C
ATOM   3217  O   PHE R 217       2.162  -2.020  67.926  1.00 20.00           O
ATOM   3218  HA  PHE R 217       3.208  -2.927  65.801  1.00 20.00            
ATOM   3219  CB  PHE R 217       5.123  -3.139  66.865  1.00 20.00           C
ATOM   3220 1HB  PHE R 217       5.785  -2.478  67.424  1.00 20.00           H
ATOM   3221 2HB  PHE R 217       4.753  -3.887  67.566  1.00 20.00           H
ATOM   3222  CG  PHE R 217       5.930  -3.840  65.770  1.00 20.00           C
ATOM   3223  HD1 PHE R 217       7.627  -2.586  66.029  1.00 20.00           H
ATOM   3224  CD1 PHE R 217       7.191  -3.421  65.481  1.00 20.00           C
ATOM   3225  HD2 PHE R 217       4.375  -5.218  65.318  1.00 20.00           H
ATOM   3226  CD2 PHE R 217       5.386  -4.882  65.087  1.00 20.00           C
ATOM   3227  CE1 PHE R 217       7.940  -4.072  64.466  1.00 20.00           C
ATOM   3228  HE1 PHE R 217       8.951  -3.737  64.234  1.00 20.00           H
ATOM   3229  CE2 PHE R 217       6.135  -5.534  64.071  1.00 20.00           C
ATOM   3230  HE2 PHE R 217       5.699  -6.369  63.523  1.00 20.00           H
ATOM   3231  CZ  PHE R 217       7.396  -5.115  63.782  1.00 20.00           C
ATOM   3232  HZ  PHE R 217       7.971  -5.615  63.003  1.00 20.00           H
ATOM   3233  HN  PHE R 217       5.472  -1.325  65.345  1.00 20.00           H
ATOM   3234  N   TYR R 218       3.922  -0.602  68.026  1.00 20.00           N
ATOM   3235  CA  TYR R 218       3.443   0.089  69.211  1.00 20.00            
ATOM   3236  C   TYR R 218       2.202   0.926  68.894  1.00 20.00           C
ATOM   3237  O   TYR R 218       1.328   1.094  69.744  1.00 20.00           O
ATOM   3238  HA  TYR R 218       3.184  -0.663  69.957  1.00 20.00            
ATOM   3239  CB  TYR R 218       4.576   1.022  69.642  1.00 20.00           C
ATOM   3240 1HB  TYR R 218       5.044   1.443  68.753  1.00 20.00           H
ATOM   3241 2HB  TYR R 218       4.153   1.854  70.205  1.00 20.00           H
ATOM   3242  CG  TYR R 218       5.650   0.343  70.494  1.00 20.00           C
ATOM   3243  HD1 TYR R 218       4.720   0.874  72.351  1.00 20.00           H
ATOM   3244  CD1 TYR R 218       5.558   0.370  71.871  1.00 20.00           C
ATOM   3245  HD2 TYR R 218       6.784  -0.317  68.799  1.00 20.00           H
ATOM   3246  CD2 TYR R 218       6.712  -0.296  69.886  1.00 20.00           C
ATOM   3247  CE1 TYR R 218       6.570  -0.269  72.673  1.00 20.00           C
ATOM   3248  HE1 TYR R 218       6.509  -0.255  73.761  1.00 20.00           H
ATOM   3249  HE2 TYR R 218       8.566  -1.443  70.220  1.00 20.00           H
ATOM   3250  CE2 TYR R 218       7.723  -0.935  70.688  1.00 20.00           C
ATOM   3251  CZ  TYR R 218       7.602  -0.890  72.042  1.00 20.00           C
ATOM   3252  OH  TYR R 218       8.557  -1.493  72.799  1.00 20.00           O
ATOM   3253  HH  TYR R 218       9.167  -2.029  72.216  1.00 20.00           H
ATOM   3254  HN  TYR R 218       4.774  -0.244  67.644  1.00 20.00           H
ATOM   3255  N   ALA R 219       2.163   1.428  67.669  1.00 20.00           N
ATOM   3256  CA  ALA R 219       0.969   2.088  67.168  1.00 20.00            
ATOM   3257  C   ALA R 219      -0.202   1.104  67.198  1.00 20.00           C
ATOM   3258  O   ALA R 219      -0.177   0.081  66.516  1.00 20.00           O
ATOM   3259  HA  ALA R 219       0.748   2.924  67.831  1.00 20.00            
ATOM   3260  CB  ALA R 219       1.238   2.631  65.763  1.00 20.00           C
ATOM   3261 1HB  ALA R 219       2.059   3.347  65.801  1.00 20.00           H
ATOM   3262 2HB  ALA R 219       1.504   1.808  65.099  1.00 20.00           H
ATOM   3263 3HB  ALA R 219       0.342   3.125  65.387  1.00 20.00           H
ATOM   3264  HN  ALA R 219       2.927   1.391  67.025  1.00 20.00           H
ATOM   3265  N   SER R 220      -1.202   1.448  67.997  1.00 20.00           N
ATOM   3266  CA  SER R 220      -2.334   0.562  68.204  1.00 20.00            
ATOM   3267  C   SER R 220      -3.410   0.833  67.151  1.00 20.00           C
ATOM   3268  O   SER R 220      -4.134  -0.078  66.750  1.00 20.00           O
ATOM   3269  HA  SER R 220      -1.935  -0.447  68.093  1.00 20.00            
ATOM   3270  CB  SER R 220      -2.914   0.728  69.610  1.00 20.00           C
ATOM   3271 1HB  SER R 220      -3.209   1.766  69.760  1.00 20.00           H
ATOM   3272 2HB  SER R 220      -3.816   0.123  69.705  1.00 20.00           H
ATOM   3273  HG  SER R 220      -1.199   0.972  70.614  1.00 20.00           H
ATOM   3274  OG  SER R 220      -1.982   0.350  70.620  1.00 20.00           O
ATOM   3275  HN  SER R 220      -1.245   2.313  68.497  1.00 20.00           H
ATOM   3276  N   VAL R 221      -3.482   2.088  66.734  1.00 20.00           N
ATOM   3277  CA  VAL R 221      -4.427   2.481  65.703  1.00 20.00            
ATOM   3278  C   VAL R 221      -3.678   3.191  64.574  1.00 20.00           C
ATOM   3279  O   VAL R 221      -2.809   4.024  64.828  1.00 20.00           O
ATOM   3280  HA  VAL R 221      -4.879   1.572  65.306  1.00 20.00            
ATOM   3281  HB  VAL R 221      -5.087   4.249  66.699  1.00 20.00           H
ATOM   3282  CB  VAL R 221      -5.540   3.336  66.312  1.00 20.00           C
ATOM   3283  CG1 VAL R 221      -6.568   3.735  65.251  1.00 20.00           C
ATOM   3284 1HG1 VAL R 221      -6.077   4.315  64.469  1.00 20.00           H
ATOM   3285 2HG1 VAL R 221      -7.008   2.838  64.816  1.00 20.00           H
ATOM   3286 3HG1 VAL R 221      -7.351   4.337  65.712  1.00 20.00           H
ATOM   3287  CG2 VAL R 221      -6.211   2.612  67.481  1.00 20.00           C
ATOM   3288 1HG2 VAL R 221      -6.560   1.634  67.150  1.00 20.00           H
ATOM   3289 2HG2 VAL R 221      -5.492   2.486  68.291  1.00 20.00           H
ATOM   3290 3HG2 VAL R 221      -7.058   3.199  67.834  1.00 20.00           H
ATOM   3291  HN  VAL R 221      -2.909   2.828  67.087  1.00 20.00           H
ATOM   3292  N   ARG R 222      -4.041   2.835  63.350  1.00 20.00           N
ATOM   3293  CA  ARG R 222      -3.405   3.419  62.181  1.00 20.00            
ATOM   3294  C   ARG R 222      -4.463   3.943  61.208  1.00 20.00           C
ATOM   3295  O   ARG R 222      -5.351   3.200  60.792  1.00 20.00           O
ATOM   3296  HA  ARG R 222      -2.795   4.233  62.573  1.00 20.00            
ATOM   3297  CB  ARG R 222      -2.524   2.394  61.463  1.00 20.00           C
ATOM   3298 1HB  ARG R 222      -3.110   1.504  61.233  1.00 20.00           H
ATOM   3299 2HB  ARG R 222      -2.182   2.805  60.513  1.00 20.00           H
ATOM   3300  CG  ARG R 222      -1.318   2.010  62.323  1.00 20.00           C
ATOM   3301 1HG  ARG R 222      -1.356   2.549  63.270  1.00 20.00           H
ATOM   3302 2HG  ARG R 222      -1.360   0.947  62.559  1.00 20.00           H
ATOM   3303  CD  ARG R 222      -0.007   2.327  61.601  1.00 20.00           C
ATOM   3304 1HD  ARG R 222      -0.004   3.367  61.276  1.00 20.00           H
ATOM   3305 2HD  ARG R 222       0.833   2.203  62.284  1.00 20.00           H
ATOM   3306  NE  ARG R 222       0.156   1.432  60.433  1.00 20.00           N
ATOM   3307  HE  ARG R 222      -0.529   0.719  60.289  1.00 20.00           H
ATOM   3308  CZ  ARG R 222       1.165   1.519  59.556  1.00 20.00           C
ATOM   3309  NH1 ARG R 222       2.112   2.456  59.699  1.00 20.00           N
ATOM   3310 1HH1 ARG R 222       2.071   3.101  60.467  1.00 20.00           H
ATOM   3311 2HH1 ARG R 222       2.861   2.511  59.038  1.00 20.00           H
ATOM   3312  NH2 ARG R 222       1.214   0.655  58.533  1.00 20.00           N
ATOM   3313 1HH2 ARG R 222       1.962   0.709  57.872  1.00 20.00           H
ATOM   3314 2HH2 ARG R 222       0.501  -0.045  58.431  1.00 20.00           H
ATOM   3315  HN  ARG R 222      -4.753   2.162  63.152  1.00 20.00           H
ATOM   3316  N   LEU R 223      -4.333   5.218  60.872  1.00 20.00           N
ATOM   3317  CA  LEU R 223      -5.248   5.841  59.932  1.00 20.00            
ATOM   3318  C   LEU R 223      -4.569   5.955  58.565  1.00 20.00           C
ATOM   3319  O   LEU R 223      -3.399   6.325  58.478  1.00 20.00           O
ATOM   3320  HA  LEU R 223      -6.113   5.185  59.834  1.00 20.00            
ATOM   3321  CB  LEU R 223      -5.753   7.177  60.480  1.00 20.00           C
ATOM   3322 1HB  LEU R 223      -4.945   7.645  61.043  1.00 20.00           H
ATOM   3323 2HB  LEU R 223      -5.976   7.832  59.638  1.00 20.00           H
ATOM   3324  HG  LEU R 223      -7.803   6.662  60.807  1.00 20.00           H
ATOM   3325  CG  LEU R 223      -6.990   7.109  61.379  1.00 20.00           C
ATOM   3326  CD1 LEU R 223      -6.739   6.207  62.589  1.00 20.00           C
ATOM   3327 1HD1 LEU R 223      -6.704   5.167  62.266  1.00 20.00           H
ATOM   3328 2HD1 LEU R 223      -5.789   6.476  63.052  1.00 20.00           H
ATOM   3329 3HD1 LEU R 223      -7.544   6.337  63.312  1.00 20.00           H
ATOM   3330  CD2 LEU R 223      -7.445   8.510  61.792  1.00 20.00           C
ATOM   3331 1HD2 LEU R 223      -6.663   8.986  62.384  1.00 20.00           H
ATOM   3332 2HD2 LEU R 223      -7.640   9.106  60.901  1.00 20.00           H
ATOM   3333 3HD2 LEU R 223      -8.356   8.435  62.386  1.00 20.00           H
ATOM   3334  HN  LEU R 223      -3.620   5.821  61.231  1.00 20.00           H
ATOM   3335  N   ASP R 224      -5.332   5.630  57.532  1.00 20.00           N
ATOM   3336  CA  ASP R 224      -4.874   5.838  56.169  1.00 20.00            
ATOM   3337  C   ASP R 224      -5.797   6.840  55.472  1.00 20.00           C
ATOM   3338  O   ASP R 224      -6.855   6.467  54.967  1.00 20.00           O
ATOM   3339  HA  ASP R 224      -3.853   6.208  56.263  1.00 20.00            
ATOM   3340  CB  ASP R 224      -4.905   4.533  55.372  1.00 20.00           C
ATOM   3341 1HB  ASP R 224      -4.235   3.806  55.831  1.00 20.00           H
ATOM   3342 2HB  ASP R 224      -5.908   4.106  55.405  1.00 20.00           H
ATOM   3343  CG  ASP R 224      -4.493   4.768  53.917  1.00 20.00           C
ATOM   3344  OD1 ASP R 224      -3.499   5.500  53.721  1.00 20.00           O
ATOM   3345  OD2 ASP R 224      -5.181   4.211  53.035  1.00 20.00           O
ATOM   3346  HN  ASP R 224      -6.246   5.233  57.614  1.00 20.00           H
ATOM   3347  N   ILE R 225      -5.364   8.092  55.467  1.00 20.00           N
ATOM   3348  CA  ILE R 225      -6.220   9.178  55.024  1.00 20.00            
ATOM   3349  C   ILE R 225      -5.828   9.583  53.601  1.00 20.00           C
ATOM   3350  O   ILE R 225      -4.644   9.707  53.291  1.00 20.00           O
ATOM   3351  HA  ILE R 225      -7.243   8.802  55.006  1.00 20.00            
ATOM   3352  HB  ILE R 225      -6.531   9.965  56.988  1.00 20.00           H
ATOM   3353  CB  ILE R 225      -6.181  10.335  56.025  1.00 20.00           C
ATOM   3354  CG1 ILE R 225      -7.128  11.460  55.601  1.00 20.00           C
ATOM   3355 1HG1 ILE R 225      -6.638  12.092  54.861  1.00 20.00           H
ATOM   3356 2HG1 ILE R 225      -8.011  11.036  55.123  1.00 20.00           H
ATOM   3357  CG2 ILE R 225      -4.749  10.836  56.227  1.00 20.00           C
ATOM   3358 1HG2 ILE R 225      -4.195  10.118  56.832  1.00 20.00           H
ATOM   3359 2HG2 ILE R 225      -4.263  10.947  55.258  1.00 20.00           H
ATOM   3360 3HG2 ILE R 225      -4.771  11.800  56.736  1.00 20.00           H
ATOM   3361  CD1 ILE R 225      -7.548  12.305  56.805  1.00 20.00           C
ATOM   3362 1HD1 ILE R 225      -8.031  11.668  57.545  1.00 20.00           H
ATOM   3363 2HD1 ILE R 225      -6.667  12.772  57.246  1.00 20.00           H
ATOM   3364 3HD1 ILE R 225      -8.245  13.078  56.480  1.00 20.00           H
ATOM   3365  HN  ILE R 225      -4.448   8.368  55.759  1.00 20.00           H
ATOM   3366  N   ARG R 226      -6.845   9.777  52.774  1.00 20.00           N
ATOM   3367  CA  ARG R 226      -6.623  10.004  51.356  1.00 20.00            
ATOM   3368  C   ARG R 226      -7.620  11.033  50.821  1.00 20.00           C
ATOM   3369  O   ARG R 226      -8.825  10.904  51.033  1.00 20.00           O
ATOM   3370  HA  ARG R 226      -5.601  10.378  51.290  1.00 20.00            
ATOM   3371  CB  ARG R 226      -6.765   8.705  50.561  1.00 20.00           C
ATOM   3372 1HB  ARG R 226      -7.755   8.280  50.726  1.00 20.00           H
ATOM   3373 2HB  ARG R 226      -6.683   8.916  49.494  1.00 20.00           H
ATOM   3374  CG  ARG R 226      -5.694   7.692  50.970  1.00 20.00           C
ATOM   3375 1HG  ARG R 226      -4.704   8.101  50.768  1.00 20.00           H
ATOM   3376 2HG  ARG R 226      -5.751   7.510  52.043  1.00 20.00           H
ATOM   3377  CD  ARG R 226      -5.870   6.373  50.214  1.00 20.00           C
ATOM   3378 1HD  ARG R 226      -6.895   6.018  50.318  1.00 20.00           H
ATOM   3379 2HD  ARG R 226      -5.692   6.528  49.150  1.00 20.00           H
ATOM   3380  NE  ARG R 226      -4.929   5.359  50.741  1.00 20.00           N
ATOM   3381  HE  ARG R 226      -5.282   4.684  51.389  1.00 20.00           H
ATOM   3382  CZ  ARG R 226      -3.634   5.288  50.402  1.00 20.00           C
ATOM   3383  NH1 ARG R 226      -3.108   6.166  49.538  1.00 20.00           N
ATOM   3384 1HH1 ARG R 226      -3.683   6.884  49.137  1.00 20.00           H
ATOM   3385 2HH1 ARG R 226      -2.141   6.102  49.293  1.00 20.00           H
ATOM   3386  NH2 ARG R 226      -2.874   4.325  50.942  1.00 20.00           N
ATOM   3387 1HH2 ARG R 226      -1.906   4.262  50.698  1.00 20.00           H
ATOM   3388 2HH2 ARG R 226      -3.274   3.671  51.589  1.00 20.00           H
ATOM   3389  HN  ARG R 226      -7.804   9.780  53.057  1.00 20.00           H
ATOM   3390  N   ARG R 227      -7.082  12.032  50.137  1.00 20.00           N
ATOM   3391  CA  ARG R 227      -7.913  12.970  49.401  1.00 20.00            
ATOM   3392  C   ARG R 227      -8.292  12.387  48.038  1.00 20.00           C
ATOM   3393  O   ARG R 227      -7.433  12.209  47.175  1.00 20.00           O
ATOM   3394  HA  ARG R 227      -8.795  13.110  50.026  1.00 20.00            
ATOM   3395  CB  ARG R 227      -7.191  14.303  49.196  1.00 20.00           C
ATOM   3396 1HB  ARG R 227      -6.902  14.716  50.162  1.00 20.00           H
ATOM   3397 2HB  ARG R 227      -6.273  14.140  48.631  1.00 20.00           H
ATOM   3398  CG  ARG R 227      -8.083  15.301  48.454  1.00 20.00           C
ATOM   3399 1HG  ARG R 227      -8.261  14.950  47.438  1.00 20.00           H
ATOM   3400 2HG  ARG R 227      -9.054  15.360  48.945  1.00 20.00           H
ATOM   3401  CD  ARG R 227      -7.439  16.688  48.415  1.00 20.00           C
ATOM   3402 1HD  ARG R 227      -7.309  17.066  49.429  1.00 20.00           H
ATOM   3403 2HD  ARG R 227      -6.446  16.625  47.969  1.00 20.00           H
ATOM   3404  NE  ARG R 227      -8.285  17.617  47.634  1.00 20.00           N
ATOM   3405  HE  ARG R 227      -8.851  18.271  48.136  1.00 20.00           H
ATOM   3406  CZ  ARG R 227      -8.341  17.637  46.295  1.00 20.00           C
ATOM   3407  NH1 ARG R 227      -7.604  16.784  45.571  1.00 20.00           N
ATOM   3408 1HH1 ARG R 227      -7.004  16.122  46.029  1.00 20.00           H
ATOM   3409 2HH1 ARG R 227      -7.654  16.808  44.572  1.00 20.00           H
ATOM   3410  NH2 ARG R 227      -9.144  18.524  45.691  1.00 20.00           N
ATOM   3411 1HH2 ARG R 227      -9.194  18.548  44.693  1.00 20.00           H
ATOM   3412 2HH2 ARG R 227      -9.694  19.160  46.239  1.00 20.00           H
ATOM   3413  HN  ARG R 227      -6.098  12.206  50.081  1.00 20.00           H
ATOM   3414  N   ILE R 228      -9.578  12.105  47.887  1.00 20.00           N
ATOM   3415  CA  ILE R 228     -10.042  11.306  46.766  1.00 20.00            
ATOM   3416  C   ILE R 228     -10.533  12.233  45.652  1.00 20.00           C
ATOM   3417  O   ILE R 228     -10.375  11.928  44.471  1.00 20.00           O
ATOM   3418  HA  ILE R 228      -9.188  10.740  46.392  1.00 20.00            
ATOM   3419  HB  ILE R 228     -11.241   9.568  46.428  1.00 20.00           H
ATOM   3420  CB  ILE R 228     -11.090  10.292  47.229  1.00 20.00           C
ATOM   3421  CG1 ILE R 228     -12.436  10.972  47.483  1.00 20.00           C
ATOM   3422 1HG1 ILE R 228     -12.324  11.730  48.259  1.00 20.00           H
ATOM   3423 2HG1 ILE R 228     -12.764  11.488  46.580  1.00 20.00           H
ATOM   3424  CG2 ILE R 228     -10.599   9.516  48.453  1.00 20.00           C
ATOM   3425 1HG2 ILE R 228      -9.549   9.256  48.321  1.00 20.00           H
ATOM   3426 2HG2 ILE R 228     -10.711  10.134  49.343  1.00 20.00           H
ATOM   3427 3HG2 ILE R 228     -11.188   8.606  48.566  1.00 20.00           H
ATOM   3428  CD1 ILE R 228     -13.495   9.952  47.907  1.00 20.00           C
ATOM   3429 1HD1 ILE R 228     -13.454   9.089  47.243  1.00 20.00           H
ATOM   3430 2HD1 ILE R 228     -13.301   9.633  48.931  1.00 20.00           H
ATOM   3431 3HD1 ILE R 228     -14.483  10.409  47.849  1.00 20.00           H
ATOM   3432  HN  ILE R 228     -10.295  12.413  48.512  1.00 20.00           H
ATOM   3433  N   GLY R 229     -11.119  13.346  46.068  1.00 20.00           N
ATOM   3434  CA  GLY R 229     -11.865  14.188  45.148  1.00 20.00            
ATOM   3435  C   GLY R 229     -12.030  15.602  45.709  1.00 20.00           C
ATOM   3436  O   GLY R 229     -11.558  15.897  46.806  1.00 20.00           O
ATOM   3437 1HA  GLY R 229     -11.349  14.232  44.189  1.00 20.00            
ATOM   3438 2HA  GLY R 229     -12.845  13.750  44.963  1.00 20.00            
ATOM   3439  HN  GLY R 229     -11.089  13.675  47.012  1.00 20.00           H
ATOM   3440  N   ALA R 230     -12.701  16.438  44.932  1.00 20.00           N
ATOM   3441  CA  ALA R 230     -12.832  17.843  45.280  1.00 20.00            
ATOM   3442  C   ALA R 230     -14.302  18.160  45.559  1.00 20.00           C
ATOM   3443  O   ALA R 230     -15.194  17.575  44.947  1.00 20.00           O
ATOM   3444  HA  ALA R 230     -12.253  18.015  46.187  1.00 20.00            
ATOM   3445  CB  ALA R 230     -12.253  18.703  44.155  1.00 20.00           C
ATOM   3446 1HB  ALA R 230     -11.256  18.346  43.900  1.00 20.00           H
ATOM   3447 2HB  ALA R 230     -12.898  18.637  43.278  1.00 20.00           H
ATOM   3448 3HB  ALA R 230     -12.194  19.741  44.485  1.00 20.00           H
ATOM   3449  HN  ALA R 230     -13.151  16.170  44.079  1.00 20.00           H
ATOM   3450  N   VAL R 231     -14.509  19.086  46.485  1.00 20.00           N
ATOM   3451  CA  VAL R 231     -15.830  19.655  46.692  1.00 20.00            
ATOM   3452  C   VAL R 231     -15.931  20.983  45.939  1.00 20.00           C
ATOM   3453  O   VAL R 231     -15.415  22.001  46.398  1.00 20.00           O
ATOM   3454  HA  VAL R 231     -16.557  18.959  46.274  1.00 20.00            
ATOM   3455  HB  VAL R 231     -15.461  20.575  48.582  1.00 20.00           H
ATOM   3456  CB  VAL R 231     -16.111  19.793  48.189  1.00 20.00           C
ATOM   3457  CG1 VAL R 231     -17.560  20.217  48.438  1.00 20.00           C
ATOM   3458 1HG1 VAL R 231     -17.759  21.154  47.917  1.00 20.00           H
ATOM   3459 2HG1 VAL R 231     -18.234  19.445  48.066  1.00 20.00           H
ATOM   3460 3HG1 VAL R 231     -17.720  20.355  49.507  1.00 20.00           H
ATOM   3461  CG2 VAL R 231     -15.785  18.494  48.930  1.00 20.00           C
ATOM   3462 1HG2 VAL R 231     -16.327  17.668  48.470  1.00 20.00           H
ATOM   3463 2HG2 VAL R 231     -14.714  18.303  48.873  1.00 20.00           H
ATOM   3464 3HG2 VAL R 231     -16.083  18.588  49.974  1.00 20.00           H
ATOM   3465  HN  VAL R 231     -13.795  19.445  47.085  1.00 20.00           H
ATOM   3466  N   LYS R 232     -16.600  20.930  44.797  1.00 20.00           N
ATOM   3467  CA  LYS R 232     -16.579  22.044  43.865  1.00 20.00            
ATOM   3468  C   LYS R 232     -17.752  22.979  44.166  1.00 20.00           C
ATOM   3469  O   LYS R 232     -18.773  22.547  44.698  1.00 20.00           O
ATOM   3470  HA  LYS R 232     -15.651  22.591  44.030  1.00 20.00            
ATOM   3471  CB  LYS R 232     -16.553  21.536  42.422  1.00 20.00           C
ATOM   3472 1HB  LYS R 232     -17.469  20.983  42.210  1.00 20.00           H
ATOM   3473 2HB  LYS R 232     -16.525  22.381  41.735  1.00 20.00           H
ATOM   3474  CG  LYS R 232     -15.340  20.635  42.180  1.00 20.00           C
ATOM   3475 1HG  LYS R 232     -14.451  21.092  42.614  1.00 20.00           H
ATOM   3476 2HG  LYS R 232     -15.486  19.679  42.684  1.00 20.00           H
ATOM   3477  CD  LYS R 232     -15.121  20.400  40.684  1.00 20.00           C
ATOM   3478 1HD  LYS R 232     -15.095  21.357  40.162  1.00 20.00           H
ATOM   3479 2HD  LYS R 232     -14.154  19.924  40.524  1.00 20.00           H
ATOM   3480  CE  LYS R 232     -16.230  19.524  40.098  1.00 20.00           C
ATOM   3481 1HE  LYS R 232     -16.345  18.622  40.699  1.00 20.00           H
ATOM   3482 2HE  LYS R 232     -17.181  20.056  40.138  1.00 20.00           H
ATOM   3483  NZ  LYS R 232     -15.918  19.159  38.699  1.00 20.00           N
ATOM   3484 1HZ  LYS R 232     -16.672  18.596  38.320  1.00 20.00           H
ATOM   3485 2HZ  LYS R 232     -15.813  20.001  38.145  1.00 20.00           H
ATOM   3486 3HZ  LYS R 232     -15.054  18.628  38.673  1.00 20.00           H
ATOM   3487  HN  LYS R 232     -17.148  20.146  44.506  1.00 20.00           H
ATOM   3488  N   GLU R 233     -17.567  24.242  43.813  1.00 20.00           N
ATOM   3489  CA  GLU R 233     -18.666  25.193  43.830  1.00 20.00            
ATOM   3490  C   GLU R 233     -18.715  25.970  42.513  1.00 20.00           C
ATOM   3491  O   GLU R 233     -18.656  27.199  42.511  1.00 20.00           O
ATOM   3492  HA  GLU R 233     -19.568  24.591  43.938  1.00 20.00            
ATOM   3493  CB  GLU R 233     -18.550  26.143  45.024  1.00 20.00           C
ATOM   3494 1HB  GLU R 233     -17.532  26.526  45.091  1.00 20.00           H
ATOM   3495 2HB  GLU R 233     -19.301  26.929  44.942  1.00 20.00           H
ATOM   3496  CG  GLU R 233     -18.834  25.411  46.337  1.00 20.00           C
ATOM   3497 1HG  GLU R 233     -18.154  24.565  46.440  1.00 20.00           H
ATOM   3498 2HG  GLU R 233     -18.643  26.077  47.178  1.00 20.00           H
ATOM   3499  CD  GLU R 233     -20.282  24.918  46.388  1.00 20.00           C
ATOM   3500  OE1 GLU R 233     -21.162  25.699  45.967  1.00 20.00           O
ATOM   3501  OE2 GLU R 233     -20.475  23.772  46.847  1.00 20.00           O
ATOM   3502  HN  GLU R 233     -16.688  24.618  43.520  1.00 20.00           H
ATOM   3503  N   GLY R 234     -18.824  25.222  41.425  1.00 20.00           N
ATOM   3504  CA  GLY R 234     -18.665  25.800  40.101  1.00 20.00            
ATOM   3505  C   GLY R 234     -17.188  25.887  39.714  1.00 20.00           C
ATOM   3506  O   GLY R 234     -16.642  24.959  39.119  1.00 20.00           O
ATOM   3507 1HA  GLY R 234     -19.201  25.195  39.370  1.00 20.00            
ATOM   3508 2HA  GLY R 234     -19.110  26.795  40.079  1.00 20.00            
ATOM   3509  HN  GLY R 234     -19.016  24.241  41.438  1.00 20.00           H
ATOM   3510  N   GLU R 235     -16.582  27.011  40.067  1.00 20.00           N
ATOM   3511  CA  GLU R 235     -15.193  27.255  39.717  1.00 20.00            
ATOM   3512  C   GLU R 235     -14.276  26.855  40.875  1.00 20.00           C
ATOM   3513  O   GLU R 235     -13.364  26.049  40.699  1.00 20.00           O
ATOM   3514  HA  GLU R 235     -14.996  26.620  38.853  1.00 20.00            
ATOM   3515  CB  GLU R 235     -14.975  28.717  39.325  1.00 20.00           C
ATOM   3516 1HB  GLU R 235     -15.284  29.367  40.143  1.00 20.00           H
ATOM   3517 2HB  GLU R 235     -13.938  28.866  39.024  1.00 20.00           H
ATOM   3518  CG  GLU R 235     -15.832  29.094  38.115  1.00 20.00           C
ATOM   3519 1HG  GLU R 235     -16.885  28.929  38.345  1.00 20.00           H
ATOM   3520 2HG  GLU R 235     -15.716  30.156  37.898  1.00 20.00           H
ATOM   3521  CD  GLU R 235     -15.439  28.271  36.886  1.00 20.00           C
ATOM   3522  OE1 GLU R 235     -16.236  27.382  36.520  1.00 20.00           O
ATOM   3523  OE2 GLU R 235     -14.349  28.551  36.341  1.00 20.00           O
ATOM   3524  HN  GLU R 235     -17.023  27.746  40.583  1.00 20.00           H
ATOM   3525  N   ASN R 236     -14.549  27.438  42.033  1.00 20.00           N
ATOM   3526  CA  ASN R 236     -13.644  27.319  43.163  1.00 20.00            
ATOM   3527  C   ASN R 236     -13.888  25.983  43.868  1.00 20.00           C
ATOM   3528  O   ASN R 236     -14.994  25.447  43.824  1.00 20.00           O
ATOM   3529  HA  ASN R 236     -12.643  27.388  42.737  1.00 20.00            
ATOM   3530  CB  ASN R 236     -13.880  28.439  44.178  1.00 20.00           C
ATOM   3531 1HB  ASN R 236     -14.943  28.507  44.410  1.00 20.00           H
ATOM   3532 2HB  ASN R 236     -13.365  28.204  45.110  1.00 20.00           H
ATOM   3533  CG  ASN R 236     -13.382  29.781  43.639  1.00 20.00           C
ATOM   3534  OD1 ASN R 236     -14.140  30.601  43.146  1.00 20.00           O
ATOM   3535  ND2 ASN R 236     -12.070  29.960  43.759  1.00 20.00           N
ATOM   3536 1HD2 ASN R 236     -11.545  29.264  44.160  1.00 20.00           H
ATOM   3537 2HD2 ASN R 236     -11.608  30.791  43.449  1.00 20.00           H
ATOM   3538  HN  ASN R 236     -15.370  27.982  42.205  1.00 20.00           H
ATOM   3539  N   VAL R 237     -12.837  25.483  44.501  1.00 20.00           N
ATOM   3540  CA  VAL R 237     -12.963  24.314  45.354  1.00 20.00            
ATOM   3541  C   VAL R 237     -13.063  24.761  46.814  1.00 20.00           C
ATOM   3542  O   VAL R 237     -12.148  25.397  47.336  1.00 20.00           O
ATOM   3543  HA  VAL R 237     -13.886  23.804  45.079  1.00 20.00            
ATOM   3544  HB  VAL R 237     -10.875  23.872  45.358  1.00 20.00           H
ATOM   3545  CB  VAL R 237     -11.799  23.354  45.101  1.00 20.00           C
ATOM   3546  CG1 VAL R 237     -11.906  22.116  45.994  1.00 20.00           C
ATOM   3547 1HG1 VAL R 237     -11.856  22.417  47.040  1.00 20.00           H
ATOM   3548 2HG1 VAL R 237     -12.854  21.612  45.805  1.00 20.00           H
ATOM   3549 3HG1 VAL R 237     -11.083  21.436  45.772  1.00 20.00           H
ATOM   3550  CG2 VAL R 237     -11.723  22.960  43.625  1.00 20.00           C
ATOM   3551 1HG2 VAL R 237     -12.677  22.535  43.313  1.00 20.00           H
ATOM   3552 2HG2 VAL R 237     -11.505  23.844  43.024  1.00 20.00           H
ATOM   3553 3HG2 VAL R 237     -10.933  22.222  43.485  1.00 20.00           H
ATOM   3554  HN  VAL R 237     -11.914  25.863  44.438  1.00 20.00           H
ATOM   3555  N   VAL R 238     -14.182  24.412  47.431  1.00 20.00           N
ATOM   3556  CA  VAL R 238     -14.521  24.961  48.733  1.00 20.00            
ATOM   3557  C   VAL R 238     -14.015  24.019  49.827  1.00 20.00           C
ATOM   3558  O   VAL R 238     -13.864  24.424  50.978  1.00 20.00           O
ATOM   3559  HA  VAL R 238     -14.009  25.919  48.829  1.00 20.00            
ATOM   3560  HB  VAL R 238     -16.354  25.610  47.852  1.00 20.00           H
ATOM   3561  CB  VAL R 238     -16.027  25.219  48.815  1.00 20.00           C
ATOM   3562  CG1 VAL R 238     -16.792  23.920  49.079  1.00 20.00           C
ATOM   3563 1HG1 VAL R 238     -16.513  23.176  48.333  1.00 20.00           H
ATOM   3564 2HG1 VAL R 238     -16.544  23.548  50.073  1.00 20.00           H
ATOM   3565 3HG1 VAL R 238     -17.863  24.111  49.019  1.00 20.00           H
ATOM   3566  CG2 VAL R 238     -16.346  26.269  49.881  1.00 20.00           C
ATOM   3567 1HG2 VAL R 238     -16.005  25.915  50.854  1.00 20.00           H
ATOM   3568 2HG2 VAL R 238     -15.839  27.202  49.636  1.00 20.00           H
ATOM   3569 3HG2 VAL R 238     -17.422  26.439  49.914  1.00 20.00           H
ATOM   3570  HN  VAL R 238     -14.849  23.768  47.057  1.00 20.00           H
ATOM   3571  N   GLY R 239     -13.767  22.780  49.428  1.00 20.00           N
ATOM   3572  CA  GLY R 239     -13.360  21.757  50.376  1.00 20.00            
ATOM   3573  C   GLY R 239     -12.799  20.531  49.652  1.00 20.00           C
ATOM   3574  O   GLY R 239     -12.772  20.490  48.423  1.00 20.00           O
ATOM   3575 1HA  GLY R 239     -12.607  22.161  51.052  1.00 20.00            
ATOM   3576 2HA  GLY R 239     -14.213  21.463  50.988  1.00 20.00            
ATOM   3577  HN  GLY R 239     -13.840  22.473  48.480  1.00 20.00           H
ATOM   3578  N   SER R 240     -12.366  19.562  50.445  1.00 20.00           N
ATOM   3579  CA  SER R 240     -11.770  18.356  49.896  1.00 20.00            
ATOM   3580  C   SER R 240     -12.584  17.131  50.319  1.00 20.00           C
ATOM   3581  O   SER R 240     -12.832  16.926  51.506  1.00 20.00           O
ATOM   3582  HA  SER R 240     -11.805  18.483  48.814  1.00 20.00            
ATOM   3583  CB  SER R 240     -10.315  18.206  50.344  1.00 20.00           C
ATOM   3584 1HB  SER R 240     -10.231  18.477  51.397  1.00 20.00           H
ATOM   3585 2HB  SER R 240     -10.015  17.162  50.259  1.00 20.00           H
ATOM   3586  HG  SER R 240      -9.526  19.976  49.844  1.00 20.00           H
ATOM   3587  OG  SER R 240      -9.433  19.018  49.574  1.00 20.00           O
ATOM   3588  HN  SER R 240     -12.416  19.592  51.443  1.00 20.00           H
ATOM   3589  N   GLU R 241     -12.978  16.350  49.324  1.00 20.00           N
ATOM   3590  CA  GLU R 241     -13.578  15.052  49.584  1.00 20.00            
ATOM   3591  C   GLU R 241     -12.512  14.057  50.047  1.00 20.00           C
ATOM   3592  O   GLU R 241     -11.502  13.865  49.371  1.00 20.00           O
ATOM   3593  HA  GLU R 241     -14.298  15.221  50.384  1.00 20.00            
ATOM   3594  CB  GLU R 241     -14.314  14.531  48.348  1.00 20.00           C
ATOM   3595 1HB  GLU R 241     -14.952  15.316  47.942  1.00 20.00           H
ATOM   3596 2HB  GLU R 241     -13.594  14.146  47.626  1.00 20.00           H
ATOM   3597  CG  GLU R 241     -15.231  13.360  48.709  1.00 20.00           C
ATOM   3598 1HG  GLU R 241     -15.608  12.895  47.798  1.00 20.00           H
ATOM   3599 2HG  GLU R 241     -14.661  12.599  49.243  1.00 20.00           H
ATOM   3600  CD  GLU R 241     -16.403  13.828  49.573  1.00 20.00           C
ATOM   3601  OE1 GLU R 241     -17.202  14.638  49.055  1.00 20.00           O
ATOM   3602  OE2 GLU R 241     -16.475  13.365  50.732  1.00 20.00           O
ATOM   3603  HN  GLU R 241     -12.892  16.589  48.357  1.00 20.00           H
ATOM   3604  N   THR R 242     -12.772  13.452  51.196  1.00 20.00           N
ATOM   3605  CA  THR R 242     -11.735  12.731  51.915  1.00 20.00            
ATOM   3606  C   THR R 242     -12.231  11.341  52.316  1.00 20.00           C
ATOM   3607  O   THR R 242     -13.407  11.164  52.630  1.00 20.00           O
ATOM   3608  HA  THR R 242     -10.888  12.588  51.244  1.00 20.00            
ATOM   3609  HB  THR R 242     -12.101  13.660  53.844  1.00 20.00           H
ATOM   3610  CB  THR R 242     -11.303  13.589  53.106  1.00 20.00           C
ATOM   3611  OG1 THR R 242     -10.898  14.822  52.517  1.00 20.00           O
ATOM   3612  HG1 THR R 242     -11.666  15.462  52.502  1.00 20.00           H
ATOM   3613  CG2 THR R 242     -10.033  13.061  53.777  1.00 20.00           C
ATOM   3614 1HG2 THR R 242      -9.239  12.975  53.035  1.00 20.00           H
ATOM   3615 2HG2 THR R 242     -10.232  12.082  54.212  1.00 20.00           H
ATOM   3616 3HG2 THR R 242      -9.724  13.751  54.562  1.00 20.00           H
ATOM   3617  HN  THR R 242     -13.671  13.448  51.635  1.00 20.00           H
ATOM   3618  N   ARG R 243     -11.310  10.389  52.291  1.00 20.00           N
ATOM   3619  CA  ARG R 243     -11.623   9.033  52.708  1.00 20.00            
ATOM   3620  C   ARG R 243     -10.544   8.507  53.657  1.00 20.00           C
ATOM   3621  O   ARG R 243      -9.352   8.667  53.397  1.00 20.00           O
ATOM   3622  HA  ARG R 243     -12.585   9.112  53.215  1.00 20.00            
ATOM   3623  CB  ARG R 243     -11.734   8.097  51.503  1.00 20.00           C
ATOM   3624 1HB  ARG R 243     -12.441   8.508  50.783  1.00 20.00           H
ATOM   3625 2HB  ARG R 243     -10.769   8.030  51.000  1.00 20.00           H
ATOM   3626  CG  ARG R 243     -12.188   6.701  51.933  1.00 20.00           C
ATOM   3627 1HG  ARG R 243     -11.537   6.330  52.725  1.00 20.00           H
ATOM   3628 2HG  ARG R 243     -13.195   6.754  52.346  1.00 20.00           H
ATOM   3629  CD  ARG R 243     -12.167   5.729  50.751  1.00 20.00           C
ATOM   3630 1HD  ARG R 243     -11.163   5.676  50.331  1.00 20.00           H
ATOM   3631 2HD  ARG R 243     -12.424   4.726  51.090  1.00 20.00           H
ATOM   3632  NE  ARG R 243     -13.125   6.173  49.714  1.00 20.00           N
ATOM   3633  HE  ARG R 243     -12.761   6.641  48.908  1.00 20.00           H
ATOM   3634  CZ  ARG R 243     -14.450   5.987  49.786  1.00 20.00           C
ATOM   3635  NH1 ARG R 243     -14.993   5.366  50.842  1.00 20.00           N
ATOM   3636 1HH1 ARG R 243     -14.408   5.036  51.588  1.00 20.00           H
ATOM   3637 2HH1 ARG R 243     -15.983   5.234  50.885  1.00 20.00           H
ATOM   3638  NH2 ARG R 243     -15.224   6.431  48.787  1.00 20.00           N
ATOM   3639 1HH2 ARG R 243     -16.215   6.299  48.829  1.00 20.00           H
ATOM   3640 2HH2 ARG R 243     -14.812   6.896  47.998  1.00 20.00           H
ATOM   3641  HN  ARG R 243     -10.366  10.532  51.993  1.00 20.00           H
ATOM   3642  N   VAL R 244     -11.000   7.889  54.736  1.00 20.00           N
ATOM   3643  CA  VAL R 244     -10.091   7.249  55.672  1.00 20.00            
ATOM   3644  C   VAL R 244     -10.339   5.739  55.665  1.00 20.00           C
ATOM   3645  O   VAL R 244     -11.486   5.295  55.644  1.00 20.00           O
ATOM   3646  HA  VAL R 244      -9.075   7.438  55.326  1.00 20.00            
ATOM   3647  HB  VAL R 244     -11.290   7.786  57.354  1.00 20.00           H
ATOM   3648  CB  VAL R 244     -10.244   7.873  57.060  1.00 20.00           C
ATOM   3649  CG1 VAL R 244      -9.401   7.123  58.094  1.00 20.00           C
ATOM   3650 1HG1 VAL R 244      -9.813   6.125  58.243  1.00 20.00           H
ATOM   3651 2HG1 VAL R 244      -8.374   7.043  57.738  1.00 20.00           H
ATOM   3652 3HG1 VAL R 244      -9.416   7.667  59.039  1.00 20.00           H
ATOM   3653  CG2 VAL R 244      -9.885   9.360  57.035  1.00 20.00           C
ATOM   3654 1HG2 VAL R 244      -8.840   9.477  56.746  1.00 20.00           H
ATOM   3655 2HG2 VAL R 244     -10.520   9.875  56.315  1.00 20.00           H
ATOM   3656 3HG2 VAL R 244     -10.038   9.788  58.026  1.00 20.00           H
ATOM   3657  HN  VAL R 244     -11.968   7.823  54.975  1.00 20.00           H
ATOM   3658  N   LYS R 245      -9.246   4.991  55.683  1.00 20.00           N
ATOM   3659  CA  LYS R 245      -9.309   3.581  56.028  1.00 20.00            
ATOM   3660  C   LYS R 245      -8.613   3.358  57.373  1.00 20.00           C
ATOM   3661  O   LYS R 245      -7.465   3.760  57.556  1.00 20.00           O
ATOM   3662  HA  LYS R 245     -10.361   3.318  56.136  1.00 20.00            
ATOM   3663  CB  LYS R 245      -8.742   2.726  54.893  1.00 20.00           C
ATOM   3664 1HB  LYS R 245      -7.922   3.255  54.408  1.00 20.00           H
ATOM   3665 2HB  LYS R 245      -8.328   1.803  55.300  1.00 20.00           H
ATOM   3666  CG  LYS R 245      -9.824   2.396  53.863  1.00 20.00           C
ATOM   3667 1HG  LYS R 245     -10.584   1.763  54.319  1.00 20.00           H
ATOM   3668 2HG  LYS R 245     -10.320   3.313  53.546  1.00 20.00           H
ATOM   3669  CD  LYS R 245      -9.224   1.688  52.646  1.00 20.00           C
ATOM   3670 1HD  LYS R 245      -8.660   2.402  52.046  1.00 20.00           H
ATOM   3671 2HD  LYS R 245      -8.521   0.923  52.976  1.00 20.00           H
ATOM   3672  CE  LYS R 245     -10.319   1.046  51.791  1.00 20.00           C
ATOM   3673 1HE  LYS R 245      -9.868   0.495  50.966  1.00 20.00           H
ATOM   3674 2HE  LYS R 245     -10.879   0.326  52.387  1.00 20.00           H
ATOM   3675  NZ  LYS R 245     -11.235   2.080  51.261  1.00 20.00           N
ATOM   3676 1HZ  LYS R 245     -11.838   1.669  50.557  1.00 20.00           H
ATOM   3677 2HZ  LYS R 245     -11.802   2.449  52.017  1.00 20.00           H
ATOM   3678 3HZ  LYS R 245     -10.695   2.831  50.847  1.00 20.00           H
ATOM   3679  HN  LYS R 245      -8.331   5.333  55.468  1.00 20.00           H
ATOM   3680  N   VAL R 246      -9.337   2.718  58.279  1.00 20.00           N
ATOM   3681  CA  VAL R 246      -8.746   2.264  59.526  1.00 20.00            
ATOM   3682  C   VAL R 246      -8.047   0.923  59.295  1.00 20.00           C
ATOM   3683  O   VAL R 246      -8.703  -0.112  59.186  1.00 20.00           O
ATOM   3684  HA  VAL R 246      -8.000   3.002  59.824  1.00 20.00            
ATOM   3685  HB  VAL R 246     -10.594   1.516  60.288  1.00 20.00           H
ATOM   3686  CB  VAL R 246      -9.814   2.202  60.620  1.00 20.00           C
ATOM   3687  CG1 VAL R 246      -9.231   1.655  61.924  1.00 20.00           C
ATOM   3688 1HG1 VAL R 246      -8.916   0.622  61.776  1.00 20.00           H
ATOM   3689 2HG1 VAL R 246      -8.372   2.258  62.220  1.00 20.00           H
ATOM   3690 3HG1 VAL R 246      -9.990   1.695  62.706  1.00 20.00           H
ATOM   3691  CG2 VAL R 246     -10.455   3.574  60.838  1.00 20.00           C
ATOM   3692 1HG2 VAL R 246      -9.683   4.299  61.093  1.00 20.00           H
ATOM   3693 2HG2 VAL R 246     -10.962   3.887  59.926  1.00 20.00           H
ATOM   3694 3HG2 VAL R 246     -11.178   3.511  61.652  1.00 20.00           H
ATOM   3695  HN  VAL R 246     -10.310   2.510  58.172  1.00 20.00           H
ATOM   3696  N   VAL R 247      -6.725   0.985  59.227  1.00 20.00           N
ATOM   3697  CA  VAL R 247      -5.943  -0.166  58.809  1.00 20.00            
ATOM   3698  C   VAL R 247      -5.649  -1.047  60.024  1.00 20.00           C
ATOM   3699  O   VAL R 247      -5.621  -2.272  59.915  1.00 20.00           O
ATOM   3700  HA  VAL R 247      -6.547  -0.734  58.101  1.00 20.00            
ATOM   3701  HB  VAL R 247      -4.095   0.902  58.782  1.00 20.00           H
ATOM   3702  CB  VAL R 247      -4.676   0.297  58.086  1.00 20.00           C
ATOM   3703  CG1 VAL R 247      -3.816  -0.897  57.668  1.00 20.00           C
ATOM   3704 1HG1 VAL R 247      -3.470  -1.424  58.557  1.00 20.00           H
ATOM   3705 2HG1 VAL R 247      -4.407  -1.573  57.051  1.00 20.00           H
ATOM   3706 3HG1 VAL R 247      -2.956  -0.543  57.098  1.00 20.00           H
ATOM   3707  CG2 VAL R 247      -5.023   1.173  56.880  1.00 20.00           C
ATOM   3708 1HG2 VAL R 247      -5.725   0.643  56.236  1.00 20.00           H
ATOM   3709 2HG2 VAL R 247      -5.475   2.103  57.224  1.00 20.00           H
ATOM   3710 3HG2 VAL R 247      -4.114   1.396  56.320  1.00 20.00           H
ATOM   3711  HN  VAL R 247      -6.191   1.800  59.452  1.00 20.00           H
ATOM   3712  N   LYS R 248      -5.437  -0.389  61.155  1.00 20.00           N
ATOM   3713  CA  LYS R 248      -5.088  -1.094  62.376  1.00 20.00            
ATOM   3714  C   LYS R 248      -6.008  -0.632  63.508  1.00 20.00           C
ATOM   3715  O   LYS R 248      -6.374   0.541  63.575  1.00 20.00           O
ATOM   3716  HA  LYS R 248      -5.262  -2.156  62.202  1.00 20.00            
ATOM   3717  CB  LYS R 248      -3.599  -0.924  62.687  1.00 20.00           C
ATOM   3718 1HB  LYS R 248      -3.014  -1.085  61.781  1.00 20.00           H
ATOM   3719 2HB  LYS R 248      -3.406   0.098  63.012  1.00 20.00           H
ATOM   3720  CG  LYS R 248      -3.150  -1.904  63.772  1.00 20.00           C
ATOM   3721 1HG  LYS R 248      -3.699  -1.709  64.693  1.00 20.00           H
ATOM   3722 2HG  LYS R 248      -3.389  -2.923  63.468  1.00 20.00           H
ATOM   3723  CD  LYS R 248      -1.647  -1.783  64.032  1.00 20.00           C
ATOM   3724 1HD  LYS R 248      -1.097  -2.000  63.116  1.00 20.00           H
ATOM   3725 2HD  LYS R 248      -1.404  -0.758  64.314  1.00 20.00           H
ATOM   3726  CE  LYS R 248      -1.203  -2.741  65.139  1.00 20.00           C
ATOM   3727 1HE  LYS R 248      -1.845  -2.620  66.012  1.00 20.00           H
ATOM   3728 2HE  LYS R 248      -1.314  -3.772  64.802  1.00 20.00           H
ATOM   3729  NZ  LYS R 248       0.206  -2.484  65.513  1.00 20.00           N
ATOM   3730 1HZ  LYS R 248       0.600  -3.316  65.937  1.00 20.00           H
ATOM   3731 2HZ  LYS R 248       0.737  -2.243  64.684  1.00 20.00           H
ATOM   3732 3HZ  LYS R 248       0.245  -1.717  66.175  1.00 20.00           H
ATOM   3733  HN  LYS R 248      -5.500   0.605  61.243  1.00 20.00           H
ATOM   3734  N   ASN R 249      -6.356  -1.577  64.368  1.00 20.00           N
ATOM   3735  CA  ASN R 249      -7.195  -1.273  65.516  1.00 20.00            
ATOM   3736  C   ASN R 249      -7.108  -2.420  66.524  1.00 20.00           C
ATOM   3737  O   ASN R 249      -7.494  -3.548  66.221  1.00 20.00           O
ATOM   3738  HA  ASN R 249      -6.805  -0.336  65.915  1.00 20.00            
ATOM   3739  CB  ASN R 249      -8.659  -1.117  65.102  1.00 20.00           C
ATOM   3740 1HB  ASN R 249      -8.716  -0.622  64.132  1.00 20.00           H
ATOM   3741 2HB  ASN R 249      -9.114  -2.100  64.984  1.00 20.00           H
ATOM   3742  CG  ASN R 249      -9.440  -0.309  66.140  1.00 20.00           C
ATOM   3743  OD1 ASN R 249      -9.026  -0.146  67.277  1.00 20.00           O
ATOM   3744  ND2 ASN R 249     -10.588   0.187  65.689  1.00 20.00           N
ATOM   3745 1HD2 ASN R 249     -10.839   0.012  64.779  1.00 20.00           H
ATOM   3746 2HD2 ASN R 249     -11.200   0.735  66.258  1.00 20.00           H
ATOM   3747  HN  ASN R 249      -6.076  -2.534  64.292  1.00 20.00           H
ATOM   3748  N   LYS R 250      -6.598  -2.093  67.702  1.00 20.00           N
ATOM   3749  CA  LYS R 250      -6.469  -3.079  68.762  1.00 20.00            
ATOM   3750  C   LYS R 250      -7.757  -3.106  69.587  1.00 20.00           C
ATOM   3751  O   LYS R 250      -7.972  -4.022  70.379  1.00 20.00           O
ATOM   3752  HA  LYS R 250      -6.342  -4.052  68.289  1.00 20.00            
ATOM   3753  CB  LYS R 250      -5.212  -2.811  69.593  1.00 20.00           C
ATOM   3754 1HB  LYS R 250      -5.131  -1.745  69.804  1.00 20.00           H
ATOM   3755 2HB  LYS R 250      -5.292  -3.320  70.553  1.00 20.00           H
ATOM   3756  CG  LYS R 250      -3.958  -3.288  68.858  1.00 20.00           C
ATOM   3757 1HG  LYS R 250      -4.134  -4.277  68.435  1.00 20.00           H
ATOM   3758 2HG  LYS R 250      -3.743  -2.618  68.025  1.00 20.00           H
ATOM   3759  CD  LYS R 250      -2.755  -3.338  69.803  1.00 20.00           C
ATOM   3760 1HD  LYS R 250      -2.530  -2.334  70.164  1.00 20.00           H
ATOM   3761 2HD  LYS R 250      -2.999  -3.944  70.676  1.00 20.00           H
ATOM   3762  CE  LYS R 250      -1.528  -3.919  69.098  1.00 20.00           C
ATOM   3763 1HE  LYS R 250      -1.747  -4.927  68.745  1.00 20.00           H
ATOM   3764 2HE  LYS R 250      -1.288  -3.319  68.220  1.00 20.00           H
ATOM   3765  NZ  LYS R 250      -0.368  -3.950  70.017  1.00 20.00           N
ATOM   3766 1HZ  LYS R 250       0.367  -4.519  69.614  1.00 20.00           H
ATOM   3767 2HZ  LYS R 250      -0.026  -3.006  70.161  1.00 20.00           H
ATOM   3768 3HZ  LYS R 250      -0.653  -4.345  70.907  1.00 20.00           H
ATOM   3769  HN  LYS R 250      -6.277  -1.175  67.937  1.00 20.00           H
ATOM   3770  N   ILE R 251      -8.581  -2.090  69.373  1.00 20.00           N
ATOM   3771  CA  ILE R 251      -9.707  -1.840  70.257  1.00 20.00            
ATOM   3772  C   ILE R 251     -10.971  -2.455  69.652  1.00 20.00           C
ATOM   3773  O   ILE R 251     -11.867  -2.881  70.379  1.00 20.00           O
ATOM   3774  HA  ILE R 251      -9.497  -2.341  71.202  1.00 20.00            
ATOM   3775  HB  ILE R 251      -8.942   0.156  70.173  1.00 20.00           H
ATOM   3776  CB  ILE R 251      -9.832  -0.345  70.554  1.00 20.00           C
ATOM   3777  CG1 ILE R 251      -9.884  -0.088  72.062  1.00 20.00           C
ATOM   3778 1HG1 ILE R 251     -10.274   0.912  72.251  1.00 20.00           H
ATOM   3779 2HG1 ILE R 251     -10.571  -0.793  72.531  1.00 20.00           H
ATOM   3780  CG2 ILE R 251     -11.036   0.260  69.829  1.00 20.00           C
ATOM   3781 1HG2 ILE R 251     -10.964   0.043  68.763  1.00 20.00           H
ATOM   3782 2HG2 ILE R 251     -11.954  -0.173  70.226  1.00 20.00           H
ATOM   3783 3HG2 ILE R 251     -11.047   1.339  69.981  1.00 20.00           H
ATOM   3784  CD1 ILE R 251      -8.495  -0.227  72.689  1.00 20.00           C
ATOM   3785 1HD1 ILE R 251      -8.139  -1.249  72.560  1.00 20.00           H
ATOM   3786 2HD1 ILE R 251      -7.806   0.462  72.203  1.00 20.00           H
ATOM   3787 3HD1 ILE R 251      -8.552   0.006  73.753  1.00 20.00           H
ATOM   3788  HN  ILE R 251      -8.489  -1.446  68.613  1.00 20.00           H
ATOM   3789  N   ALA R 252     -11.002  -2.482  68.328  1.00 20.00           N
ATOM   3790  CA  ALA R 252     -12.185  -2.935  67.616  1.00 20.00            
ATOM   3791  C   ALA R 252     -11.766  -3.556  66.282  1.00 20.00           C
ATOM   3792  O   ALA R 252     -10.577  -3.718  66.016  1.00 20.00           O
ATOM   3793  HA  ALA R 252     -12.668  -3.697  68.227  1.00 20.00            
ATOM   3794  CB  ALA R 252     -13.152  -1.763  67.435  1.00 20.00           C
ATOM   3795 1HB  ALA R 252     -13.211  -1.194  68.363  1.00 20.00           H
ATOM   3796 2HB  ALA R 252     -12.793  -1.116  66.635  1.00 20.00           H
ATOM   3797 3HB  ALA R 252     -14.141  -2.144  67.179  1.00 20.00           H
ATOM   3798  HN  ALA R 252     -10.240  -2.202  67.744  1.00 20.00           H
ATOM   3799  N   ALA R 253     -12.767  -3.887  65.480  1.00 20.00           N
ATOM   3800  CA  ALA R 253     -12.524  -4.582  64.227  1.00 20.00            
ATOM   3801  C   ALA R 253     -11.839  -3.629  63.245  1.00 20.00           C
ATOM   3802  O   ALA R 253     -12.329  -2.528  62.999  1.00 20.00           O
ATOM   3803  HA  ALA R 253     -11.856  -5.418  64.435  1.00 20.00            
ATOM   3804  CB  ALA R 253     -13.844  -5.130  63.682  1.00 20.00           C
ATOM   3805 1HB  ALA R 253     -14.282  -5.813  64.410  1.00 20.00           H
ATOM   3806 2HB  ALA R 253     -14.532  -4.305  63.498  1.00 20.00           H
ATOM   3807 3HB  ALA R 253     -13.659  -5.663  62.750  1.00 20.00           H
ATOM   3808  HN  ALA R 253     -13.728  -3.689  65.673  1.00 20.00           H
ATOM   3809  N   PRO R 254     -10.698  -4.032  62.670  1.00 20.00           N
ATOM   3810  CA  PRO R 254     -10.006  -3.188  61.693  1.00 20.00            
ATOM   3811  C   PRO R 254     -10.780  -3.059  60.391  1.00 20.00           C
ATOM   3812  O   PRO R 254     -11.872  -3.608  60.258  1.00 20.00           O
ATOM   3813  HA  PRO R 254      -9.917  -2.169  62.072  1.00 20.00            
ATOM   3814  CB  PRO R 254      -8.664  -3.894  61.489  1.00 20.00           C
ATOM   3815 1HB  PRO R 254      -8.295  -3.767  60.472  1.00 20.00           H
ATOM   3816 2HB  PRO R 254      -7.898  -3.501  62.157  1.00 20.00           H
ATOM   3817  CG  PRO R 254      -8.971  -5.334  61.788  1.00 20.00           C
ATOM   3818 1HG  PRO R 254      -9.368  -5.843  60.910  1.00 20.00           H
ATOM   3819 2HG  PRO R 254      -8.074  -5.874  62.091  1.00 20.00           H
ATOM   3820  CD  PRO R 254      -9.982  -5.301  62.897  1.00 20.00           C
ATOM   3821 1HD  PRO R 254     -10.657  -6.156  62.851  1.00 20.00           H
ATOM   3822 2HD  PRO R 254      -9.505  -5.323  63.877  1.00 20.00           H
ATOM   3823  N   PHE R 255     -10.187  -2.330  59.457  1.00 20.00           N
ATOM   3824  CA  PHE R 255     -10.674  -2.328  58.088  1.00 20.00            
ATOM   3825  C   PHE R 255     -12.156  -1.952  58.034  1.00 20.00           C
ATOM   3826  O   PHE R 255     -12.938  -2.593  57.334  1.00 20.00           O
ATOM   3827  HA  PHE R 255     -10.092  -1.588  57.539  1.00 20.00            
ATOM   3828  CB  PHE R 255     -10.501  -3.750  57.550  1.00 20.00           C
ATOM   3829 1HB  PHE R 255     -11.149  -4.422  58.113  1.00 20.00           H
ATOM   3830 2HB  PHE R 255     -10.836  -3.778  56.513  1.00 20.00           H
ATOM   3831  CG  PHE R 255      -9.065  -4.272  57.621  1.00 20.00           C
ATOM   3832  HD1 PHE R 255      -8.254  -2.571  56.635  1.00 20.00           H
ATOM   3833  CD1 PHE R 255      -8.047  -3.534  57.101  1.00 20.00           C
ATOM   3834  HD2 PHE R 255      -9.622  -6.065  58.618  1.00 20.00           H
ATOM   3835  CD2 PHE R 255      -8.806  -5.474  58.202  1.00 20.00           C
ATOM   3836  CE1 PHE R 255      -6.714  -4.019  57.167  1.00 20.00           C
ATOM   3837  HE1 PHE R 255      -5.898  -3.428  56.751  1.00 20.00           H
ATOM   3838  CE2 PHE R 255      -7.473  -5.958  58.268  1.00 20.00           C
ATOM   3839  HE2 PHE R 255      -7.265  -6.921  58.734  1.00 20.00           H
ATOM   3840  CZ  PHE R 255      -6.455  -5.220  57.749  1.00 20.00           C
ATOM   3841  HZ  PHE R 255      -5.431  -5.592  57.799  1.00 20.00           H
ATOM   3842  HN  PHE R 255      -9.389  -1.750  59.623  1.00 20.00           H
ATOM   3843  N   LYS R 256     -12.497  -0.913  58.783  1.00 20.00           N
ATOM   3844  CA  LYS R 256     -13.622  -0.067  58.421  1.00 20.00            
ATOM   3845  C   LYS R 256     -13.106   1.175  57.692  1.00 20.00           C
ATOM   3846  O   LYS R 256     -11.917   1.484  57.749  1.00 20.00           O
ATOM   3847  HA  LYS R 256     -14.250  -0.635  57.735  1.00 20.00            
ATOM   3848  CB  LYS R 256     -14.471   0.252  59.653  1.00 20.00           C
ATOM   3849 1HB  LYS R 256     -13.847   0.708  60.422  1.00 20.00           H
ATOM   3850 2HB  LYS R 256     -15.238   0.981  59.392  1.00 20.00           H
ATOM   3851  CG  LYS R 256     -15.129  -1.013  60.208  1.00 20.00           C
ATOM   3852 1HG  LYS R 256     -15.705  -1.502  59.422  1.00 20.00           H
ATOM   3853 2HG  LYS R 256     -14.361  -1.718  60.525  1.00 20.00           H
ATOM   3854  CD  LYS R 256     -16.044  -0.683  61.388  1.00 20.00           C
ATOM   3855 1HD  LYS R 256     -15.459  -0.238  62.193  1.00 20.00           H
ATOM   3856 2HD  LYS R 256     -16.783   0.059  61.084  1.00 20.00           H
ATOM   3857  CE  LYS R 256     -16.754  -1.938  61.900  1.00 20.00           C
ATOM   3858 1HE  LYS R 256     -17.332  -2.390  61.094  1.00 20.00           H
ATOM   3859 2HE  LYS R 256     -16.018  -2.676  62.218  1.00 20.00           H
ATOM   3860  NZ  LYS R 256     -17.648  -1.603  63.031  1.00 20.00           N
ATOM   3861 1HZ  LYS R 256     -18.115  -2.443  63.353  1.00 20.00           H
ATOM   3862 2HZ  LYS R 256     -17.102  -1.209  63.789  1.00 20.00           H
ATOM   3863 3HZ  LYS R 256     -18.340  -0.927  62.726  1.00 20.00           H
ATOM   3864  HN  LYS R 256     -12.021  -0.648  59.621  1.00 20.00           H
ATOM   3865  N   GLN R 257     -14.026   1.854  57.023  1.00 20.00           N
ATOM   3866  CA  GLN R 257     -13.670   3.023  56.237  1.00 20.00            
ATOM   3867  C   GLN R 257     -14.695   4.139  56.450  1.00 20.00           C
ATOM   3868  O   GLN R 257     -15.829   3.877  56.848  1.00 20.00           O
ATOM   3869  HA  GLN R 257     -12.696   3.338  56.611  1.00 20.00            
ATOM   3870  CB  GLN R 257     -13.546   2.669  54.753  1.00 20.00           C
ATOM   3871 1HB  GLN R 257     -13.096   3.503  54.213  1.00 20.00           H
ATOM   3872 2HB  GLN R 257     -12.879   1.815  54.634  1.00 20.00           H
ATOM   3873  CG  GLN R 257     -14.914   2.343  54.151  1.00 20.00           C
ATOM   3874 1HG  GLN R 257     -15.406   1.577  54.750  1.00 20.00           H
ATOM   3875 2HG  GLN R 257     -15.549   3.228  54.181  1.00 20.00           H
ATOM   3876  CD  GLN R 257     -14.776   1.857  52.707  1.00 20.00           C
ATOM   3877  OE1 GLN R 257     -14.857   2.620  51.758  1.00 20.00           O
ATOM   3878  NE2 GLN R 257     -14.563   0.549  52.594  1.00 20.00           N
ATOM   3879 1HE2 GLN R 257     -14.513   0.020  53.393  1.00 20.00           H
ATOM   3880 2HE2 GLN R 257     -14.453   0.095  51.710  1.00 20.00           H
ATOM   3881  HN  GLN R 257     -14.998   1.617  57.012  1.00 20.00           H
ATOM   3882  N   ALA R 258     -14.258   5.359  56.177  1.00 20.00           N
ATOM   3883  CA  ALA R 258     -15.045   6.531  56.525  1.00 20.00            
ATOM   3884  C   ALA R 258     -14.920   7.572  55.412  1.00 20.00           C
ATOM   3885  O   ALA R 258     -13.887   7.659  54.750  1.00 20.00           O
ATOM   3886  HA  ALA R 258     -16.086   6.219  56.605  1.00 20.00            
ATOM   3887  CB  ALA R 258     -14.586   7.069  57.882  1.00 20.00           C
ATOM   3888 1HB  ALA R 258     -14.905   6.387  58.670  1.00 20.00           H
ATOM   3889 2HB  ALA R 258     -13.500   7.153  57.891  1.00 20.00           H
ATOM   3890 3HB  ALA R 258     -15.028   8.052  58.051  1.00 20.00           H
ATOM   3891  HN  ALA R 258     -13.386   5.554  55.728  1.00 20.00           H
ATOM   3892  N   GLU R 259     -15.988   8.338  55.239  1.00 20.00           N
ATOM   3893  CA  GLU R 259     -15.977   9.433  54.285  1.00 20.00            
ATOM   3894  C   GLU R 259     -16.452  10.725  54.953  1.00 20.00           C
ATOM   3895  O   GLU R 259     -17.342  10.697  55.802  1.00 20.00           O
ATOM   3896  HA  GLU R 259     -14.936   9.538  53.976  1.00 20.00            
ATOM   3897  CB  GLU R 259     -16.832   9.103  53.060  1.00 20.00           C
ATOM   3898 1HB  GLU R 259     -17.821   8.774  53.380  1.00 20.00           H
ATOM   3899 2HB  GLU R 259     -16.860   9.961  52.389  1.00 20.00           H
ATOM   3900  CG  GLU R 259     -16.222   7.950  52.260  1.00 20.00           C
ATOM   3901 1HG  GLU R 259     -15.242   8.243  51.883  1.00 20.00           H
ATOM   3902 2HG  GLU R 259     -16.069   7.091  52.913  1.00 20.00           H
ATOM   3903  CD  GLU R 259     -17.127   7.555  51.091  1.00 20.00           C
ATOM   3904  OE1 GLU R 259     -17.381   6.338  50.957  1.00 20.00           O
ATOM   3905  OE2 GLU R 259     -17.544   8.478  50.359  1.00 20.00           O
ATOM   3906  HN  GLU R 259     -16.848   8.219  55.736  1.00 20.00           H
ATOM   3907  N   PHE R 260     -15.838  11.826  54.546  1.00 20.00           N
ATOM   3908  CA  PHE R 260     -16.306  13.139  54.956  1.00 20.00            
ATOM   3909  C   PHE R 260     -15.634  14.241  54.135  1.00 20.00           C
ATOM   3910  O   PHE R 260     -14.706  13.975  53.373  1.00 20.00           O
ATOM   3911  HA  PHE R 260     -17.382  13.167  54.786  1.00 20.00            
ATOM   3912  CB  PHE R 260     -15.924  13.310  56.427  1.00 20.00           C
ATOM   3913 1HB  PHE R 260     -16.135  14.336  56.730  1.00 20.00           H
ATOM   3914 2HB  PHE R 260     -16.556  12.662  57.034  1.00 20.00           H
ATOM   3915  CG  PHE R 260     -14.457  12.996  56.730  1.00 20.00           C
ATOM   3916  HD1 PHE R 260     -13.789  14.943  56.197  1.00 20.00           H
ATOM   3917  CD1 PHE R 260     -13.507  13.952  56.553  1.00 20.00           C
ATOM   3918  HD2 PHE R 260     -14.866  10.994  57.317  1.00 20.00           H
ATOM   3919  CD2 PHE R 260     -14.104  11.761  57.175  1.00 20.00           C
ATOM   3920  CE1 PHE R 260     -12.146  13.661  56.834  1.00 20.00           C
ATOM   3921  HE1 PHE R 260     -11.384  14.427  56.693  1.00 20.00           H
ATOM   3922  CE2 PHE R 260     -12.743  11.469  57.456  1.00 20.00           C
ATOM   3923  HE2 PHE R 260     -12.461  10.479  57.813  1.00 20.00           H
ATOM   3924  CZ  PHE R 260     -11.793  12.425  57.280  1.00 20.00           C
ATOM   3925  HZ  PHE R 260     -10.748  12.201  57.496  1.00 20.00           H
ATOM   3926  HN  PHE R 260     -15.037  11.830  53.947  1.00 20.00           H
ATOM   3927  N   GLN R 261     -16.129  15.456  54.317  1.00 20.00           N
ATOM   3928  CA  GLN R 261     -15.599  16.598  53.591  1.00 20.00            
ATOM   3929  C   GLN R 261     -14.842  17.527  54.542  1.00 20.00           C
ATOM   3930  O   GLN R 261     -15.311  17.809  55.644  1.00 20.00           O
ATOM   3931  HA  GLN R 261     -14.911  16.179  52.857  1.00 20.00            
ATOM   3932  CB  GLN R 261     -16.714  17.350  52.862  1.00 20.00           C
ATOM   3933 1HB  GLN R 261     -17.478  17.657  53.576  1.00 20.00           H
ATOM   3934 2HB  GLN R 261     -16.312  18.259  52.415  1.00 20.00           H
ATOM   3935  CG  GLN R 261     -17.345  16.477  51.775  1.00 20.00           C
ATOM   3936 1HG  GLN R 261     -16.575  16.144  51.079  1.00 20.00           H
ATOM   3937 2HG  GLN R 261     -17.774  15.582  52.226  1.00 20.00           H
ATOM   3938  CD  GLN R 261     -18.430  17.243  51.017  1.00 20.00           C
ATOM   3939  OE1 GLN R 261     -19.000  18.207  51.502  1.00 20.00           O
ATOM   3940  NE2 GLN R 261     -18.684  16.763  49.803  1.00 20.00           N
ATOM   3941 1HE2 GLN R 261     -18.190  15.999  49.497  1.00 20.00           H
ATOM   3942 2HE2 GLN R 261     -19.369  17.165  49.196  1.00 20.00           H
ATOM   3943  HN  GLN R 261     -16.878  15.667  54.946  1.00 20.00           H
ATOM   3944  N   ILE R 262     -13.684  17.977  54.082  1.00 20.00           N
ATOM   3945  CA  ILE R 262     -12.957  19.023  54.780  1.00 20.00            
ATOM   3946  C   ILE R 262     -13.247  20.371  54.117  1.00 20.00           C
ATOM   3947  O   ILE R 262     -12.730  20.660  53.039  1.00 20.00           O
ATOM   3948  HA  ILE R 262     -13.332  19.054  55.804  1.00 20.00            
ATOM   3949  HB  ILE R 262     -11.094  18.559  53.837  1.00 20.00           H
ATOM   3950  CB  ILE R 262     -11.467  18.682  54.854  1.00 20.00           C
ATOM   3951  CG1 ILE R 262     -11.244  17.354  55.581  1.00 20.00           C
ATOM   3952 1HG1 ILE R 262     -11.527  17.458  56.629  1.00 20.00           H
ATOM   3953 2HG1 ILE R 262     -11.888  16.587  55.151  1.00 20.00           H
ATOM   3954  CG2 ILE R 262     -10.674  19.825  55.491  1.00 20.00           C
ATOM   3955 1HG2 ILE R 262     -10.879  20.752  54.956  1.00 20.00           H
ATOM   3956 2HG2 ILE R 262     -10.969  19.935  56.534  1.00 20.00           H
ATOM   3957 3HG2 ILE R 262      -9.608  19.602  55.436  1.00 20.00           H
ATOM   3958  CD1 ILE R 262      -9.782  16.915  55.483  1.00 20.00           C
ATOM   3959 1HD1 ILE R 262      -9.442  17.011  54.451  1.00 20.00           H
ATOM   3960 2HD1 ILE R 262      -9.169  17.544  56.127  1.00 20.00           H
ATOM   3961 3HD1 ILE R 262      -9.693  15.875  55.799  1.00 20.00           H
ATOM   3962  HN  ILE R 262     -13.245  17.641  53.249  1.00 20.00           H
ATOM   3963  N   LEU R 263     -14.073  21.160  54.789  1.00 20.00           N
ATOM   3964  CA  LEU R 263     -14.411  22.483  54.295  1.00 20.00            
ATOM   3965  C   LEU R 263     -13.376  23.491  54.799  1.00 20.00           C
ATOM   3966  O   LEU R 263     -13.150  23.604  56.003  1.00 20.00           O
ATOM   3967  HA  LEU R 263     -14.359  22.450  53.207  1.00 20.00            
ATOM   3968  CB  LEU R 263     -15.851  22.842  54.668  1.00 20.00           C
ATOM   3969 1HB  LEU R 263     -15.918  22.915  55.753  1.00 20.00           H
ATOM   3970 2HB  LEU R 263     -16.073  23.832  54.267  1.00 20.00           H
ATOM   3971  HG  LEU R 263     -16.657  20.868  54.504  1.00 20.00           H
ATOM   3972  CG  LEU R 263     -16.931  21.873  54.183  1.00 20.00           C
ATOM   3973  CD1 LEU R 263     -18.285  22.197  54.818  1.00 20.00           C
ATOM   3974 1HD1 LEU R 263     -18.221  22.062  55.898  1.00 20.00           H
ATOM   3975 2HD1 LEU R 263     -18.552  23.230  54.596  1.00 20.00           H
ATOM   3976 3HD1 LEU R 263     -19.045  21.530  54.413  1.00 20.00           H
ATOM   3977  CD2 LEU R 263     -17.005  21.854  52.655  1.00 20.00           C
ATOM   3978 1HD2 LEU R 263     -17.063  22.876  52.281  1.00 20.00           H
ATOM   3979 2HD2 LEU R 263     -16.114  21.370  52.254  1.00 20.00           H
ATOM   3980 3HD2 LEU R 263     -17.891  21.302  52.341  1.00 20.00           H
ATOM   3981  HN  LEU R 263     -14.507  20.908  55.654  1.00 20.00           H
ATOM   3982  N   TYR R 264     -12.776  24.198  53.853  1.00 20.00           N
ATOM   3983  CA  TYR R 264     -11.725  25.146  54.181  1.00 20.00            
ATOM   3984  C   TYR R 264     -12.275  26.312  55.004  1.00 20.00           C
ATOM   3985  O   TYR R 264     -13.199  27.000  54.571  1.00 20.00           O
ATOM   3986  HA  TYR R 264     -10.970  24.622  54.767  1.00 20.00            
ATOM   3987  CB  TYR R 264     -11.207  25.680  52.844  1.00 20.00           C
ATOM   3988 1HB  TYR R 264     -12.001  26.248  52.359  1.00 20.00           H
ATOM   3989 2HB  TYR R 264     -10.389  26.375  53.034  1.00 20.00           H
ATOM   3990  CG  TYR R 264     -10.719  24.592  51.885  1.00 20.00           C
ATOM   3991  HD1 TYR R 264      -9.862  23.398  53.446  1.00 20.00           H
ATOM   3992  CD1 TYR R 264     -10.046  23.491  52.376  1.00 20.00           C
ATOM   3993  HD2 TYR R 264     -11.484  25.580  50.143  1.00 20.00           H
ATOM   3994  CD2 TYR R 264     -10.952  24.710  50.530  1.00 20.00           C
ATOM   3995  CE1 TYR R 264      -9.587  22.467  51.474  1.00 20.00           C
ATOM   3996  HE1 TYR R 264      -9.055  21.593  51.849  1.00 20.00           H
ATOM   3997  HE2 TYR R 264     -10.671  23.767  48.556  1.00 20.00           H
ATOM   3998  CE2 TYR R 264     -10.493  23.686  49.629  1.00 20.00           C
ATOM   3999  CZ  TYR R 264      -9.834  22.615  50.145  1.00 20.00           C
ATOM   4000  OH  TYR R 264      -9.400  21.647  49.293  1.00 20.00           O
ATOM   4001  HH  TYR R 264      -9.934  21.671  48.448  1.00 20.00           H
ATOM   4002  HN  TYR R 264     -12.996  24.130  52.880  1.00 20.00           H
ATOM   4003  N   GLY R 265     -11.685  26.500  56.175  1.00 20.00           N
ATOM   4004  CA  GLY R 265     -12.090  27.584  57.052  1.00 20.00            
ATOM   4005  C   GLY R 265     -13.088  27.095  58.104  1.00 20.00           C
ATOM   4006  O   GLY R 265     -13.578  27.881  58.913  1.00 20.00           O
ATOM   4007 1HA  GLY R 265     -11.214  28.005  57.545  1.00 20.00            
ATOM   4008 2HA  GLY R 265     -12.540  28.384  56.464  1.00 20.00            
ATOM   4009  HN  GLY R 265     -10.943  25.927  56.525  1.00 20.00           H
ATOM   4010  N   GLU R 266     -13.358  25.798  58.059  1.00 20.00           N
ATOM   4011  CA  GLU R 266     -14.232  25.181  59.043  1.00 20.00            
ATOM   4012  C   GLU R 266     -13.566  23.940  59.640  1.00 20.00           C
ATOM   4013  O   GLU R 266     -13.349  23.868  60.848  1.00 20.00           O
ATOM   4014  HA  GLU R 266     -14.372  25.935  59.818  1.00 20.00            
ATOM   4015  CB  GLU R 266     -15.589  24.834  58.428  1.00 20.00           C
ATOM   4016 1HB  GLU R 266     -16.073  25.742  58.069  1.00 20.00           H
ATOM   4017 2HB  GLU R 266     -15.459  24.079  57.653  1.00 20.00           H
ATOM   4018  CG  GLU R 266     -16.523  24.221  59.474  1.00 20.00           C
ATOM   4019 1HG  GLU R 266     -16.060  23.333  59.904  1.00 20.00           H
ATOM   4020 2HG  GLU R 266     -16.676  24.928  60.289  1.00 20.00           H
ATOM   4021  CD  GLU R 266     -17.872  23.850  58.854  1.00 20.00           C
ATOM   4022  OE1 GLU R 266     -18.621  23.109  59.526  1.00 20.00           O
ATOM   4023  OE2 GLU R 266     -18.123  24.315  57.721  1.00 20.00           O
ATOM   4024  HN  GLU R 266     -12.992  25.174  57.369  1.00 20.00           H
ATOM   4025  N   GLY R 267     -13.261  22.993  58.765  1.00 20.00           N
ATOM   4026  CA  GLY R 267     -12.750  21.705  59.203  1.00 20.00            
ATOM   4027  C   GLY R 267     -13.605  20.561  58.656  1.00 20.00           C
ATOM   4028  O   GLY R 267     -14.190  20.678  57.580  1.00 20.00           O
ATOM   4029 1HA  GLY R 267     -11.719  21.586  58.869  1.00 20.00            
ATOM   4030 2HA  GLY R 267     -12.738  21.666  60.293  1.00 20.00            
ATOM   4031  HN  GLY R 267     -13.357  23.094  57.775  1.00 20.00           H
ATOM   4032  N   ILE R 268     -13.651  19.480  59.421  1.00 20.00           N
ATOM   4033  CA  ILE R 268     -14.488  18.347  59.067  1.00 20.00            
ATOM   4034  C   ILE R 268     -15.960  18.751  59.176  1.00 20.00           C
ATOM   4035  O   ILE R 268     -16.378  19.318  60.184  1.00 20.00           O
ATOM   4036  HA  ILE R 268     -14.275  18.095  58.028  1.00 20.00            
ATOM   4037  HB  ILE R 268     -14.141  17.418  60.962  1.00 20.00           H
ATOM   4038  CB  ILE R 268     -14.122  17.125  59.912  1.00 20.00           C
ATOM   4039  CG1 ILE R 268     -12.702  16.648  59.601  1.00 20.00           C
ATOM   4040 1HG1 ILE R 268     -12.705  16.061  58.683  1.00 20.00           H
ATOM   4041 2HG1 ILE R 268     -12.056  17.509  59.427  1.00 20.00           H
ATOM   4042  CG2 ILE R 268     -15.153  16.008  59.737  1.00 20.00           C
ATOM   4043 1HG2 ILE R 268     -16.125  16.352  60.091  1.00 20.00           H
ATOM   4044 2HG2 ILE R 268     -15.224  15.741  58.683  1.00 20.00           H
ATOM   4045 3HG2 ILE R 268     -14.845  15.136  60.313  1.00 20.00           H
ATOM   4046  CD1 ILE R 268     -12.142  15.807  60.750  1.00 20.00           C
ATOM   4047 1HD1 ILE R 268     -12.255  16.351  61.687  1.00 20.00           H
ATOM   4048 2HD1 ILE R 268     -12.687  14.865  60.809  1.00 20.00           H
ATOM   4049 3HD1 ILE R 268     -11.086  15.605  60.571  1.00 20.00           H
ATOM   4050  HN  ILE R 268     -13.130  19.372  60.268  1.00 20.00           H
ATOM   4051  N   ASN R 269     -16.704  18.444  58.124  1.00 20.00           N
ATOM   4052  CA  ASN R 269     -18.120  18.771  58.088  1.00 20.00            
ATOM   4053  C   ASN R 269     -18.907  17.690  58.832  1.00 20.00           C
ATOM   4054  O   ASN R 269     -19.392  16.739  58.222  1.00 20.00           O
ATOM   4055  HA  ASN R 269     -18.200  19.748  58.564  1.00 20.00            
ATOM   4056  CB  ASN R 269     -18.636  18.824  56.648  1.00 20.00           C
ATOM   4057 1HB  ASN R 269     -17.948  19.403  56.033  1.00 20.00           H
ATOM   4058 2HB  ASN R 269     -18.667  17.818  56.231  1.00 20.00           H
ATOM   4059  CG  ASN R 269     -20.031  19.450  56.589  1.00 20.00           C
ATOM   4060  OD1 ASN R 269     -20.613  19.828  57.593  1.00 20.00           O
ATOM   4061  ND2 ASN R 269     -20.533  19.537  55.361  1.00 20.00           N
ATOM   4062 1HD2 ASN R 269     -20.008  19.215  54.625  1.00 20.00           H
ATOM   4063 2HD2 ASN R 269     -21.436  19.925  55.174  1.00 20.00           H
ATOM   4064  HN  ASN R 269     -16.356  17.982  57.308  1.00 20.00           H
ATOM   4065  N   PHE R 270     -19.008  17.873  60.141  1.00 20.00           N
ATOM   4066  CA  PHE R 270     -19.566  16.842  60.999  1.00 20.00            
ATOM   4067  C   PHE R 270     -21.090  16.785  60.868  1.00 20.00           C
ATOM   4068  O   PHE R 270     -21.676  15.704  60.870  1.00 20.00           O
ATOM   4069  HA  PHE R 270     -19.140  15.891  60.681  1.00 20.00            
ATOM   4070  CB  PHE R 270     -19.204  17.214  62.438  1.00 20.00           C
ATOM   4071 1HB  PHE R 270     -18.124  17.345  62.508  1.00 20.00           H
ATOM   4072 2HB  PHE R 270     -19.658  18.175  62.680  1.00 20.00           H
ATOM   4073  CG  PHE R 270     -19.646  16.182  63.478  1.00 20.00           C
ATOM   4074  HD1 PHE R 270     -17.924  14.966  63.202  1.00 20.00           H
ATOM   4075  CD1 PHE R 270     -18.865  15.099  63.736  1.00 20.00           C
ATOM   4076  HD2 PHE R 270     -21.446  17.215  63.937  1.00 20.00           H
ATOM   4077  CD2 PHE R 270     -20.820  16.347  64.144  1.00 20.00           C
ATOM   4078  CE1 PHE R 270     -19.275  14.141  64.700  1.00 20.00           C
ATOM   4079  HE1 PHE R 270     -18.649  13.273  64.907  1.00 20.00           H
ATOM   4080  CE2 PHE R 270     -21.230  15.390  65.109  1.00 20.00           C
ATOM   4081  HE2 PHE R 270     -22.171  15.522  65.642  1.00 20.00           H
ATOM   4082  CZ  PHE R 270     -20.449  14.307  65.366  1.00 20.00           C
ATOM   4083  HZ  PHE R 270     -20.764  13.572  66.107  1.00 20.00           H
ATOM   4084  HN  PHE R 270     -18.718  18.705  60.613  1.00 20.00           H
ATOM   4085  N   TYR R 271     -21.687  17.962  60.757  1.00 20.00           N
ATOM   4086  CA  TYR R 271     -23.109  18.056  60.477  1.00 20.00            
ATOM   4087  C   TYR R 271     -23.426  17.543  59.070  1.00 20.00           C
ATOM   4088  O   TYR R 271     -24.511  17.018  58.827  1.00 20.00           O
ATOM   4089  HA  TYR R 271     -23.638  17.443  61.207  1.00 20.00            
ATOM   4090  CB  TYR R 271     -23.457  19.544  60.554  1.00 20.00           C
ATOM   4091 1HB  TYR R 271     -22.793  20.097  59.889  1.00 20.00           H
ATOM   4092 2HB  TYR R 271     -24.472  19.690  60.184  1.00 20.00           H
ATOM   4093  CG  TYR R 271     -23.352  20.136  61.961  1.00 20.00           C
ATOM   4094  HD1 TYR R 271     -25.263  19.382  62.577  1.00 20.00           H
ATOM   4095  CD1 TYR R 271     -24.378  19.950  62.865  1.00 20.00           C
ATOM   4096  HD2 TYR R 271     -21.422  21.001  61.612  1.00 20.00           H
ATOM   4097  CD2 TYR R 271     -22.232  20.854  62.326  1.00 20.00           C
ATOM   4098  CE1 TYR R 271     -24.280  20.506  64.190  1.00 20.00           C
ATOM   4099  HE1 TYR R 271     -25.083  20.367  64.914  1.00 20.00           H
ATOM   4100  HE2 TYR R 271     -21.255  21.981  63.952  1.00 20.00           H
ATOM   4101  CE2 TYR R 271     -22.134  21.411  63.651  1.00 20.00           C
ATOM   4102  CZ  TYR R 271     -23.162  21.209  64.517  1.00 20.00           C
ATOM   4103  OH  TYR R 271     -23.069  21.734  65.768  1.00 20.00           O
ATOM   4104  HH  TYR R 271     -23.981  21.831  66.167  1.00 20.00           H
ATOM   4105  HN  TYR R 271     -21.217  18.839  60.855  1.00 20.00           H
ATOM   4106  N   GLY R 272     -22.459  17.713  58.181  1.00 20.00           N
ATOM   4107  CA  GLY R 272     -22.542  17.113  56.860  1.00 20.00            
ATOM   4108  C   GLY R 272     -22.743  15.600  56.958  1.00 20.00           C
ATOM   4109  O   GLY R 272     -23.658  15.051  56.346  1.00 20.00           O
ATOM   4110 1HA  GLY R 272     -23.369  17.558  56.306  1.00 20.00            
ATOM   4111 2HA  GLY R 272     -21.631  17.328  56.301  1.00 20.00            
ATOM   4112  HN  GLY R 272     -21.631  18.249  58.351  1.00 20.00           H
ATOM   4113  N   GLU R 273     -21.872  14.968  57.732  1.00 20.00           N
ATOM   4114  CA  GLU R 273     -22.002  13.545  57.997  1.00 20.00            
ATOM   4115  C   GLU R 273     -23.396  13.232  58.543  1.00 20.00           C
ATOM   4116  O   GLU R 273     -24.031  12.269  58.116  1.00 20.00           O
ATOM   4117  HA  GLU R 273     -21.863  13.057  57.032  1.00 20.00            
ATOM   4118  CB  GLU R 273     -20.915  13.067  58.962  1.00 20.00           C
ATOM   4119 1HB  GLU R 273     -20.870  13.732  59.824  1.00 20.00           H
ATOM   4120 2HB  GLU R 273     -21.095  12.026  59.231  1.00 20.00           H
ATOM   4121  CG  GLU R 273     -19.536  13.109  58.300  1.00 20.00           C
ATOM   4122 1HG  GLU R 273     -19.498  12.386  57.484  1.00 20.00           H
ATOM   4123 2HG  GLU R 273     -19.369  14.093  57.861  1.00 20.00           H
ATOM   4124  CD  GLU R 273     -18.432  12.801  59.313  1.00 20.00           C
ATOM   4125  OE1 GLU R 273     -18.381  13.522  60.333  1.00 20.00           O
ATOM   4126  OE2 GLU R 273     -17.663  11.853  59.044  1.00 20.00           O
ATOM   4127  HN  GLU R 273     -21.092  15.411  58.172  1.00 20.00           H
ATOM   4128  N   LEU R 274     -23.831  14.063  59.478  1.00 20.00           N
ATOM   4129  CA  LEU R 274     -25.007  13.747  60.272  1.00 20.00            
ATOM   4130  C   LEU R 274     -26.206  13.549  59.342  1.00 20.00           C
ATOM   4131  O   LEU R 274     -27.048  12.686  59.586  1.00 20.00           O
ATOM   4132  HA  LEU R 274     -24.810  12.807  60.787  1.00 20.00            
ATOM   4133  CB  LEU R 274     -25.231  14.814  61.345  1.00 20.00           C
ATOM   4134 1HB  LEU R 274     -24.292  14.970  61.876  1.00 20.00           H
ATOM   4135 2HB  LEU R 274     -25.477  15.753  60.850  1.00 20.00           H
ATOM   4136  HG  LEU R 274     -27.237  14.262  61.839  1.00 20.00           H
ATOM   4137  CG  LEU R 274     -26.321  14.511  62.375  1.00 20.00           C
ATOM   4138  CD1 LEU R 274     -25.950  13.295  63.225  1.00 20.00           C
ATOM   4139 1HD1 LEU R 274     -26.042  12.390  62.625  1.00 20.00           H
ATOM   4140 2HD1 LEU R 274     -24.922  13.396  63.574  1.00 20.00           H
ATOM   4141 3HD1 LEU R 274     -26.620  13.232  64.082  1.00 20.00           H
ATOM   4142  CD2 LEU R 274     -26.621  15.741  63.234  1.00 20.00           C
ATOM   4143 1HD2 LEU R 274     -25.742  15.994  63.826  1.00 20.00           H
ATOM   4144 2HD2 LEU R 274     -26.879  16.581  62.589  1.00 20.00           H
ATOM   4145 3HD2 LEU R 274     -27.457  15.524  63.899  1.00 20.00           H
ATOM   4146  HN  LEU R 274     -23.396  14.936  59.696  1.00 20.00           H
ATOM   4147  N   VAL R 275     -26.245  14.362  58.297  1.00 20.00           N
ATOM   4148  CA  VAL R 275     -27.314  14.271  57.318  1.00 20.00            
ATOM   4149  C   VAL R 275     -27.344  12.859  56.730  1.00 20.00           C
ATOM   4150  O   VAL R 275     -28.355  12.164  56.825  1.00 20.00           O
ATOM   4151  HA  VAL R 275     -28.254  14.454  57.839  1.00 20.00            
ATOM   4152  HB  VAL R 275     -26.109  15.332  55.913  1.00 20.00           H
ATOM   4153  CB  VAL R 275     -27.143  15.357  56.254  1.00 20.00           C
ATOM   4154  CG1 VAL R 275     -28.043  15.088  55.046  1.00 20.00           C
ATOM   4155 1HG1 VAL R 275     -27.670  14.221  54.501  1.00 20.00           H
ATOM   4156 2HG1 VAL R 275     -29.060  14.894  55.386  1.00 20.00           H
ATOM   4157 3HG1 VAL R 275     -28.040  15.958  54.389  1.00 20.00           H
ATOM   4158  CG2 VAL R 275     -27.412  16.745  56.839  1.00 20.00           C
ATOM   4159 1HG2 VAL R 275     -28.449  16.806  57.169  1.00 20.00           H
ATOM   4160 2HG2 VAL R 275     -26.750  16.916  57.688  1.00 20.00           H
ATOM   4161 3HG2 VAL R 275     -27.228  17.503  56.077  1.00 20.00           H
ATOM   4162  HN  VAL R 275     -25.564  15.071  58.114  1.00 20.00           H
ATOM   4163  N   ASP R 276     -26.224  12.476  56.136  1.00 20.00           N
ATOM   4164  CA  ASP R 276     -26.184  11.278  55.314  1.00 20.00            
ATOM   4165  C   ASP R 276     -26.362  10.047  56.205  1.00 20.00           C
ATOM   4166  O   ASP R 276     -27.077   9.113  55.845  1.00 20.00           O
ATOM   4167  HA  ASP R 276     -26.997  11.395  54.598  1.00 20.00            
ATOM   4168  CB  ASP R 276     -24.841  11.149  54.593  1.00 20.00           C
ATOM   4169 1HB  ASP R 276     -24.027  11.275  55.307  1.00 20.00           H
ATOM   4170 2HB  ASP R 276     -24.744  10.148  54.173  1.00 20.00           H
ATOM   4171  CG  ASP R 276     -24.715  12.190  53.479  1.00 20.00           C
ATOM   4172  OD1 ASP R 276     -25.532  12.115  52.537  1.00 20.00           O
ATOM   4173  OD2 ASP R 276     -23.803  13.038  53.595  1.00 20.00           O
ATOM   4174  HN  ASP R 276     -25.356  12.967  56.209  1.00 20.00           H
ATOM   4175  N   LEU R 277     -25.700  10.085  57.352  1.00 20.00           N
ATOM   4176  CA  LEU R 277     -25.825   9.014  58.325  1.00 20.00            
ATOM   4177  C   LEU R 277     -27.280   8.920  58.790  1.00 20.00           C
ATOM   4178  O   LEU R 277     -27.823   7.824  58.925  1.00 20.00           O
ATOM   4179  HA  LEU R 277     -25.563   8.083  57.822  1.00 20.00            
ATOM   4180  CB  LEU R 277     -24.827   9.208  59.468  1.00 20.00           C
ATOM   4181 1HB  LEU R 277     -24.686  10.277  59.624  1.00 20.00           H
ATOM   4182 2HB  LEU R 277     -25.268   8.808  60.381  1.00 20.00           H
ATOM   4183  HG  LEU R 277     -22.807   8.884  60.092  1.00 20.00           H
ATOM   4184  CG  LEU R 277     -23.452   8.564  59.274  1.00 20.00           C
ATOM   4185  CD1 LEU R 277     -23.547   7.038  59.343  1.00 20.00           C
ATOM   4186 1HD1 LEU R 277     -24.133   6.749  60.215  1.00 20.00           H
ATOM   4187 2HD1 LEU R 277     -24.030   6.663  58.440  1.00 20.00           H
ATOM   4188 3HD1 LEU R 277     -22.545   6.615  59.421  1.00 20.00           H
ATOM   4189  CD2 LEU R 277     -22.802   9.040  57.974  1.00 20.00           C
ATOM   4190 1HD2 LEU R 277     -23.400   8.706  57.125  1.00 20.00           H
ATOM   4191 2HD2 LEU R 277     -22.746  10.129  57.973  1.00 20.00           H
ATOM   4192 3HD2 LEU R 277     -21.798   8.624  57.896  1.00 20.00           H
ATOM   4193  HN  LEU R 277     -25.088  10.830  57.620  1.00 20.00           H
ATOM   4194  N   GLY R 278     -27.870  10.083  59.021  1.00 20.00           N
ATOM   4195  CA  GLY R 278     -29.251  10.146  59.468  1.00 20.00            
ATOM   4196  C   GLY R 278     -30.188   9.491  58.451  1.00 20.00           C
ATOM   4197  O   GLY R 278     -31.096   8.751  58.824  1.00 20.00           O
ATOM   4198 1HA  GLY R 278     -29.349   9.646  60.432  1.00 20.00            
ATOM   4199 2HA  GLY R 278     -29.542  11.186  59.618  1.00 20.00            
ATOM   4200  HN  GLY R 278     -27.422  10.970  58.908  1.00 20.00           H
ATOM   4201  N   VAL R 279     -29.934   9.787  57.184  1.00 20.00           N
ATOM   4202  CA  VAL R 279     -30.731   9.221  56.109  1.00 20.00            
ATOM   4203  C   VAL R 279     -30.479   7.714  56.032  1.00 20.00           C
ATOM   4204  O   VAL R 279     -31.407   6.936  55.816  1.00 20.00           O
ATOM   4205  HA  VAL R 279     -31.780   9.389  56.354  1.00 20.00            
ATOM   4206  HB  VAL R 279     -29.345   9.988  54.679  1.00 20.00           H
ATOM   4207  CB  VAL R 279     -30.428   9.946  54.796  1.00 20.00           C
ATOM   4208  CG1 VAL R 279     -31.000   9.179  53.602  1.00 20.00           C
ATOM   4209 1HG1 VAL R 279     -30.451   8.246  53.472  1.00 20.00           H
ATOM   4210 2HG1 VAL R 279     -32.053   8.959  53.782  1.00 20.00           H
ATOM   4211 3HG1 VAL R 279     -30.905   9.785  52.701  1.00 20.00           H
ATOM   4212  CG2 VAL R 279     -30.954  11.382  54.829  1.00 20.00           C
ATOM   4213 1HG2 VAL R 279     -32.041  11.369  54.906  1.00 20.00           H
ATOM   4214 2HG2 VAL R 279     -30.535  11.903  55.689  1.00 20.00           H
ATOM   4215 3HG2 VAL R 279     -30.661  11.897  53.914  1.00 20.00           H
ATOM   4216  HN  VAL R 279     -29.200  10.400  56.889  1.00 20.00           H
ATOM   4217  N   LYS R 280     -29.219   7.347  56.213  1.00 20.00           N
ATOM   4218  CA  LYS R 280     -28.822   5.954  56.101  1.00 20.00            
ATOM   4219  C   LYS R 280     -29.592   5.125  57.131  1.00 20.00           C
ATOM   4220  O   LYS R 280     -30.094   4.047  56.816  1.00 20.00           O
ATOM   4221  HA  LYS R 280     -29.102   5.613  55.105  1.00 20.00            
ATOM   4222  CB  LYS R 280     -27.302   5.819  56.216  1.00 20.00           C
ATOM   4223 1HB  LYS R 280     -26.820   6.432  55.454  1.00 20.00           H
ATOM   4224 2HB  LYS R 280     -26.972   6.195  57.184  1.00 20.00           H
ATOM   4225  CG  LYS R 280     -26.867   4.361  56.054  1.00 20.00           C
ATOM   4226 1HG  LYS R 280     -27.376   3.742  56.793  1.00 20.00           H
ATOM   4227 2HG  LYS R 280     -27.167   3.995  55.072  1.00 20.00           H
ATOM   4228  CD  LYS R 280     -25.353   4.219  56.218  1.00 20.00           C
ATOM   4229 1HD  LYS R 280     -24.844   4.781  55.435  1.00 20.00           H
ATOM   4230 2HD  LYS R 280     -25.044   4.649  57.171  1.00 20.00           H
ATOM   4231  CE  LYS R 280     -24.930   2.750  56.154  1.00 20.00           C
ATOM   4232 1HE  LYS R 280     -25.458   2.179  56.918  1.00 20.00           H
ATOM   4233 2HE  LYS R 280     -25.209   2.326  55.190  1.00 20.00           H
ATOM   4234  NZ  LYS R 280     -23.469   2.622  56.354  1.00 20.00           N
ATOM   4235 1HZ  LYS R 280     -23.205   1.644  56.303  1.00 20.00           H
ATOM   4236 2HZ  LYS R 280     -22.982   3.141  55.632  1.00 20.00           H
ATOM   4237 3HZ  LYS R 280     -23.218   2.993  57.264  1.00 20.00           H
ATOM   4238  HN  LYS R 280     -28.477   7.981  56.431  1.00 20.00           H
ATOM   4239  N   GLU R 281     -29.661   5.659  58.342  1.00 20.00           N
ATOM   4240  CA  GLU R 281     -30.223   4.916  59.457  1.00 20.00            
ATOM   4241  C   GLU R 281     -31.729   5.167  59.556  1.00 20.00           C
ATOM   4242  O   GLU R 281     -32.363   4.781  60.537  1.00 20.00           O
ATOM   4243  HA  GLU R 281     -30.037   3.867  59.229  1.00 20.00            
ATOM   4244  CB  GLU R 281     -29.520   5.278  60.767  1.00 20.00           C
ATOM   4245 1HB  GLU R 281     -29.578   6.354  60.930  1.00 20.00           H
ATOM   4246 2HB  GLU R 281     -29.943   4.694  61.584  1.00 20.00           H
ATOM   4247  CG  GLU R 281     -28.033   4.921  60.707  1.00 20.00           C
ATOM   4248 1HG  GLU R 281     -27.561   5.453  59.881  1.00 20.00           H
ATOM   4249 2HG  GLU R 281     -27.540   5.250  61.622  1.00 20.00           H
ATOM   4250  CD  GLU R 281     -27.837   3.414  60.529  1.00 20.00           C
ATOM   4251  OE1 GLU R 281     -28.104   2.687  61.510  1.00 20.00           O
ATOM   4252  OE2 GLU R 281     -27.425   3.023  59.415  1.00 20.00           O
ATOM   4253  HN  GLU R 281     -29.342   6.580  58.565  1.00 20.00           H
ATOM   4254  N   LYS R 282     -32.259   5.812  58.527  1.00 20.00           N
ATOM   4255  CA  LYS R 282     -33.697   5.983  58.411  1.00 20.00            
ATOM   4256  C   LYS R 282     -34.208   6.791  59.605  1.00 20.00           C
ATOM   4257  O   LYS R 282     -35.314   6.557  60.090  1.00 20.00           O
ATOM   4258  HA  LYS R 282     -33.885   6.554  57.501  1.00 20.00            
ATOM   4259  CB  LYS R 282     -34.386   4.627  58.245  1.00 20.00           C
ATOM   4260 1HB  LYS R 282     -34.314   4.063  59.174  1.00 20.00           H
ATOM   4261 2HB  LYS R 282     -35.447   4.777  58.045  1.00 20.00           H
ATOM   4262  CG  LYS R 282     -33.754   3.827  57.105  1.00 20.00           C
ATOM   4263 1HG  LYS R 282     -32.677   3.755  57.259  1.00 20.00           H
ATOM   4264 2HG  LYS R 282     -34.145   2.809  57.110  1.00 20.00           H
ATOM   4265  CD  LYS R 282     -34.038   4.481  55.752  1.00 20.00           C
ATOM   4266 1HD  LYS R 282     -35.102   4.705  55.668  1.00 20.00           H
ATOM   4267 2HD  LYS R 282     -33.506   5.430  55.684  1.00 20.00           H
ATOM   4268  CE  LYS R 282     -33.612   3.568  54.600  1.00 20.00           C
ATOM   4269 1HE  LYS R 282     -32.559   3.307  54.706  1.00 20.00           H
ATOM   4270 2HE  LYS R 282     -34.177   2.636  54.639  1.00 20.00           H
ATOM   4271  NZ  LYS R 282     -33.835   4.236  53.299  1.00 20.00           N
ATOM   4272 1HZ  LYS R 282     -33.555   3.615  52.548  1.00 20.00           H
ATOM   4273 2HZ  LYS R 282     -34.819   4.463  53.200  1.00 20.00           H
ATOM   4274 3HZ  LYS R 282     -33.286   5.087  53.257  1.00 20.00           H
ATOM   4275  HN  LYS R 282     -31.724   6.213  57.783  1.00 20.00           H
ATOM   4276  N   LEU R 283     -33.379   7.727  60.044  1.00 20.00           N
ATOM   4277  CA  LEU R 283     -33.804   8.697  61.039  1.00 20.00            
ATOM   4278  C   LEU R 283     -34.354   9.938  60.333  1.00 20.00           C
ATOM   4279  O   LEU R 283     -35.405  10.455  60.707  1.00 20.00           O
ATOM   4280  HA  LEU R 283     -34.611   8.242  61.615  1.00 20.00            
ATOM   4281  CB  LEU R 283     -32.665   8.998  62.015  1.00 20.00           C
ATOM   4282 1HB  LEU R 283     -31.863   9.489  61.465  1.00 20.00           H
ATOM   4283 2HB  LEU R 283     -33.027   9.711  62.756  1.00 20.00           H
ATOM   4284  HG  LEU R 283     -31.848   7.021  62.017  1.00 20.00           H
ATOM   4285  CG  LEU R 283     -32.078   7.793  62.752  1.00 20.00           C
ATOM   4286  CD1 LEU R 283     -30.765   8.161  63.446  1.00 20.00           C
ATOM   4287 1HD1 LEU R 283     -30.044   8.502  62.702  1.00 20.00           H
ATOM   4288 2HD1 LEU R 283     -30.946   8.958  64.167  1.00 20.00           H
ATOM   4289 3HD1 LEU R 283     -30.368   7.287  63.962  1.00 20.00           H
ATOM   4290  CD2 LEU R 283     -33.094   7.198  63.729  1.00 20.00           C
ATOM   4291 1HD2 LEU R 283     -33.482   7.986  64.374  1.00 20.00           H
ATOM   4292 2HD2 LEU R 283     -33.915   6.749  63.170  1.00 20.00           H
ATOM   4293 3HD2 LEU R 283     -32.610   6.436  64.338  1.00 20.00           H
ATOM   4294  HN  LEU R 283     -32.434   7.828  59.733  1.00 20.00           H
ATOM   4295  N   ILE R 284     -33.617  10.381  59.325  1.00 20.00           N
ATOM   4296  CA  ILE R 284     -34.039  11.525  58.535  1.00 20.00            
ATOM   4297  C   ILE R 284     -34.684  11.034  57.237  1.00 20.00           C
ATOM   4298  O   ILE R 284     -34.087  10.248  56.502  1.00 20.00           O
ATOM   4299  HA  ILE R 284     -34.792  12.061  59.113  1.00 20.00            
ATOM   4300  HB  ILE R 284     -32.092  11.957  57.762  1.00 20.00           H
ATOM   4301  CB  ILE R 284     -32.868  12.485  58.315  1.00 20.00           C
ATOM   4302  CG1 ILE R 284     -32.257  12.919  59.649  1.00 20.00           C
ATOM   4303 1HG1 ILE R 284     -32.993  13.479  60.226  1.00 20.00           H
ATOM   4304 2HG1 ILE R 284     -31.995  12.039  60.236  1.00 20.00           H
ATOM   4305  CG2 ILE R 284     -33.294  13.683  57.464  1.00 20.00           C
ATOM   4306 1HG2 ILE R 284     -33.764  13.328  56.546  1.00 20.00           H
ATOM   4307 2HG2 ILE R 284     -34.004  14.292  58.023  1.00 20.00           H
ATOM   4308 3HG2 ILE R 284     -32.418  14.282  57.215  1.00 20.00           H
ATOM   4309  CD1 ILE R 284     -31.012  13.780  59.427  1.00 20.00           C
ATOM   4310 1HD1 ILE R 284     -30.402  13.341  58.637  1.00 20.00           H
ATOM   4311 2HD1 ILE R 284     -31.313  14.787  59.137  1.00 20.00           H
ATOM   4312 3HD1 ILE R 284     -30.433  13.826  60.349  1.00 20.00           H
ATOM   4313  HN  ILE R 284     -32.748   9.972  59.046  1.00 20.00           H
ATOM   4314  N   GLU R 285     -35.893  11.517  56.995  1.00 20.00           N
ATOM   4315  CA  GLU R 285     -36.586  11.214  55.754  1.00 20.00            
ATOM   4316  C   GLU R 285     -36.109  12.147  54.639  1.00 20.00           C
ATOM   4317  O   GLU R 285     -35.937  13.345  54.858  1.00 20.00           O
ATOM   4318  HA  GLU R 285     -36.317  10.185  55.517  1.00 20.00            
ATOM   4319  CB  GLU R 285     -38.102  11.307  55.936  1.00 20.00           C
ATOM   4320 1HB  GLU R 285     -38.425  10.599  56.699  1.00 20.00           H
ATOM   4321 2HB  GLU R 285     -38.383  12.337  56.157  1.00 20.00           H
ATOM   4322  CG  GLU R 285     -38.833  10.929  54.646  1.00 20.00           C
ATOM   4323 1HG  GLU R 285     -39.910  10.964  54.810  1.00 20.00           H
ATOM   4324 2HG  GLU R 285     -38.605  11.658  53.868  1.00 20.00           H
ATOM   4325  CD  GLU R 285     -38.428   9.530  54.176  1.00 20.00           C
ATOM   4326  OE1 GLU R 285     -37.524   9.460  53.316  1.00 20.00           O
ATOM   4327  OE2 GLU R 285     -39.032   8.563  54.688  1.00 20.00           O
ATOM   4328  HN  GLU R 285     -36.398  12.105  57.628  1.00 20.00           H
ATOM   4329  N   LYS R 286     -35.909  11.561  53.467  1.00 20.00           N
ATOM   4330  CA  LYS R 286     -35.435  12.321  52.322  1.00 20.00            
ATOM   4331  C   LYS R 286     -36.479  12.257  51.206  1.00 20.00           C
ATOM   4332  O   LYS R 286     -36.524  11.289  50.448  1.00 20.00           O
ATOM   4333  HA  LYS R 286     -35.332  13.359  52.639  1.00 20.00            
ATOM   4334  CB  LYS R 286     -34.048  11.837  51.895  1.00 20.00           C
ATOM   4335 1HB  LYS R 286     -33.378  11.837  52.755  1.00 20.00           H
ATOM   4336 2HB  LYS R 286     -34.110  10.808  51.541  1.00 20.00           H
ATOM   4337  CG  LYS R 286     -33.472  12.728  50.793  1.00 20.00           C
ATOM   4338 1HG  LYS R 286     -34.024  12.569  49.866  1.00 20.00           H
ATOM   4339 2HG  LYS R 286     -33.599  13.776  51.063  1.00 20.00           H
ATOM   4340  CD  LYS R 286     -31.989  12.430  50.566  1.00 20.00           C
ATOM   4341 1HD  LYS R 286     -31.538  13.234  49.983  1.00 20.00           H
ATOM   4342 2HD  LYS R 286     -31.469  12.401  51.524  1.00 20.00           H
ATOM   4343  CE  LYS R 286     -31.802  11.098  49.838  1.00 20.00           C
ATOM   4344 1HE  LYS R 286     -32.186  10.284  50.452  1.00 20.00           H
ATOM   4345 2HE  LYS R 286     -32.379  11.098  48.913  1.00 20.00           H
ATOM   4346  NZ  LYS R 286     -30.371  10.868  49.537  1.00 20.00           N
ATOM   4347 1HZ  LYS R 286     -30.264   9.976  49.066  1.00 20.00           H
ATOM   4348 2HZ  LYS R 286     -30.028  11.610  48.937  1.00 20.00           H
ATOM   4349 3HZ  LYS R 286     -29.841  10.859  50.401  1.00 20.00           H
ATOM   4350  HN  LYS R 286     -36.064  10.589  53.294  1.00 20.00           H
ATOM   4351  N   ALA R 287     -37.294  13.300  51.141  1.00 20.00           N
ATOM   4352  CA  ALA R 287     -38.342  13.369  50.137  1.00 20.00            
ATOM   4353  C   ALA R 287     -37.827  14.141  48.921  1.00 20.00           C
ATOM   4354  O   ALA R 287     -38.114  15.328  48.767  1.00 20.00           O
ATOM   4355  HA  ALA R 287     -38.580  12.349  49.834  1.00 20.00            
ATOM   4356  CB  ALA R 287     -39.592  14.007  50.746  1.00 20.00           C
ATOM   4357 1HB  ALA R 287     -39.944  13.394  51.576  1.00 20.00           H
ATOM   4358 2HB  ALA R 287     -39.350  15.006  51.109  1.00 20.00           H
ATOM   4359 3HB  ALA R 287     -40.372  14.074  49.988  1.00 20.00           H
ATOM   4360  HN  ALA R 287     -37.246  14.086  51.757  1.00 20.00           H
ATOM   4361  N   GLY R 288     -37.075  13.437  48.087  1.00 20.00           N
ATOM   4362  CA  GLY R 288     -36.466  14.058  46.923  1.00 20.00            
ATOM   4363  C   GLY R 288     -35.355  15.025  47.336  1.00 20.00           C
ATOM   4364  O   GLY R 288     -34.257  14.600  47.692  1.00 20.00           O
ATOM   4365 1HA  GLY R 288     -36.058  13.288  46.268  1.00 20.00            
ATOM   4366 2HA  GLY R 288     -37.225  14.593  46.352  1.00 20.00            
ATOM   4367  HN  GLY R 288     -36.881  12.463  48.197  1.00 20.00           H
ATOM   4368  N   ALA R 289     -35.678  16.309  47.274  1.00 20.00           N
ATOM   4369  CA  ALA R 289     -34.713  17.341  47.613  1.00 20.00            
ATOM   4370  C   ALA R 289     -34.915  17.764  49.070  1.00 20.00           C
ATOM   4371  O   ALA R 289     -34.037  18.382  49.668  1.00 20.00           O
ATOM   4372  HA  ALA R 289     -33.717  16.912  47.503  1.00 20.00            
ATOM   4373  CB  ALA R 289     -34.856  18.513  46.640  1.00 20.00           C
ATOM   4374 1HB  ALA R 289     -34.763  18.149  45.617  1.00 20.00           H
ATOM   4375 2HB  ALA R 289     -35.832  18.979  46.774  1.00 20.00           H
ATOM   4376 3HB  ALA R 289     -34.074  19.246  46.837  1.00 20.00           H
ATOM   4377  HN  ALA R 289     -36.579  16.646  47.000  1.00 20.00           H
ATOM   4378  N   TRP R 290     -36.079  17.414  49.598  1.00 20.00           N
ATOM   4379  CA  TRP R 290     -36.466  17.867  50.923  1.00 20.00            
ATOM   4380  C   TRP R 290     -35.893  16.884  51.946  1.00 20.00           C
ATOM   4381  O   TRP R 290     -35.926  15.673  51.734  1.00 20.00           O
ATOM   4382  HA  TRP R 290     -36.035  18.857  51.075  1.00 20.00            
ATOM   4383  CB  TRP R 290     -37.985  18.021  51.028  1.00 20.00           C
ATOM   4384 1HB  TRP R 290     -38.461  17.203  50.487  1.00 20.00           H
ATOM   4385 2HB  TRP R 290     -38.278  17.926  52.073  1.00 20.00           H
ATOM   4386  CG  TRP R 290     -38.515  19.350  50.484  1.00 20.00           C
ATOM   4387  HD1 TRP R 290     -39.311  18.811  48.559  1.00 20.00           H
ATOM   4388  CD1 TRP R 290     -39.116  19.578  49.308  1.00 20.00           C
ATOM   4389  CD2 TRP R 290     -38.466  20.631  51.146  1.00 20.00           C
ATOM   4390  NE1 TRP R 290     -39.457  20.908  49.165  1.00 20.00           N
ATOM   4391  HE1 TRP R 290     -39.914  21.321  48.377  1.00 20.00           H
ATOM   4392  CE2 TRP R 290     -39.049  21.568  50.319  1.00 20.00           C
ATOM   4393  HE3 TRP R 290     -37.481  20.264  53.076  1.00 20.00           H
ATOM   4394  CE3 TRP R 290     -37.946  20.986  52.404  1.00 20.00           C
ATOM   4395  CZ2 TRP R 290     -39.168  22.921  50.657  1.00 20.00           C
ATOM   4396  HZ2 TRP R 290     -39.633  23.643  49.985  1.00 20.00           H
ATOM   4397  CZ3 TRP R 290     -38.073  22.342  52.727  1.00 20.00           C
ATOM   4398  HZ3 TRP R 290     -37.686  22.671  53.691  1.00 20.00           H
ATOM   4399  CH2 TRP R 290     -38.657  23.298  51.905  1.00 20.00           C
ATOM   4400  HH2 TRP R 290     -38.718  24.337  52.230  1.00 20.00           H
ATOM   4401  HN  TRP R 290     -36.750  16.832  49.138  1.00 20.00           H
ATOM   4402  N   TYR R 291     -35.380  17.442  53.033  1.00 20.00           N
ATOM   4403  CA  TYR R 291     -35.030  16.639  54.192  1.00 20.00            
ATOM   4404  C   TYR R 291     -35.950  16.952  55.374  1.00 20.00           C
ATOM   4405  O   TYR R 291     -36.202  18.117  55.677  1.00 20.00           O
ATOM   4406  HA  TYR R 291     -35.143  15.590  53.921  1.00 20.00            
ATOM   4407  CB  TYR R 291     -33.597  17.031  54.558  1.00 20.00           C
ATOM   4408 1HB  TYR R 291     -33.542  18.115  54.658  1.00 20.00           H
ATOM   4409 2HB  TYR R 291     -33.354  16.609  55.533  1.00 20.00           H
ATOM   4410  CG  TYR R 291     -32.548  16.572  53.544  1.00 20.00           C
ATOM   4411  HD1 TYR R 291     -32.930  18.195  52.196  1.00 20.00           H
ATOM   4412  CD1 TYR R 291     -32.344  17.297  52.387  1.00 20.00           C
ATOM   4413  HD2 TYR R 291     -31.966  14.863  54.700  1.00 20.00           H
ATOM   4414  CD2 TYR R 291     -31.805  15.435  53.786  1.00 20.00           C
ATOM   4415  CE1 TYR R 291     -31.356  16.865  51.432  1.00 20.00           C
ATOM   4416  HE1 TYR R 291     -31.185  17.428  50.514  1.00 20.00           H
ATOM   4417  HE2 TYR R 291     -30.224  14.106  53.010  1.00 20.00           H
ATOM   4418  CE2 TYR R 291     -30.817  15.003  52.831  1.00 20.00           C
ATOM   4419  CZ  TYR R 291     -30.641  15.740  51.701  1.00 20.00           C
ATOM   4420  OH  TYR R 291     -29.708  15.332  50.800  1.00 20.00           O
ATOM   4421  HH  TYR R 291     -29.488  16.080  50.173  1.00 20.00           H
ATOM   4422  HN  TYR R 291     -35.204  18.422  53.128  1.00 20.00           H
ATOM   4423  N   SER R 292     -36.425  15.891  56.009  1.00 20.00           N
ATOM   4424  CA  SER R 292     -37.381  16.035  57.094  1.00 20.00            
ATOM   4425  C   SER R 292     -37.008  15.101  58.247  1.00 20.00           C
ATOM   4426  O   SER R 292     -36.573  13.973  58.022  1.00 20.00           O
ATOM   4427  HA  SER R 292     -37.309  17.077  57.406  1.00 20.00            
ATOM   4428  CB  SER R 292     -38.805  15.744  56.615  1.00 20.00           C
ATOM   4429 1HB  SER R 292     -39.152  14.809  57.056  1.00 20.00           H
ATOM   4430 2HB  SER R 292     -39.474  16.530  56.967  1.00 20.00           H
ATOM   4431  HG  SER R 292     -38.558  14.761  54.889  1.00 20.00           H
ATOM   4432  OG  SER R 292     -38.883  15.656  55.195  1.00 20.00           O
ATOM   4433  HN  SER R 292     -36.168  14.949  55.794  1.00 20.00           H
ATOM   4434  N   TYR R 293     -37.192  15.607  59.458  1.00 20.00           N
ATOM   4435  CA  TYR R 293     -36.973  14.800  60.647  1.00 20.00            
ATOM   4436  C   TYR R 293     -38.168  14.890  61.599  1.00 20.00           C
ATOM   4437  O   TYR R 293     -38.543  15.980  62.028  1.00 20.00           O
ATOM   4438  HA  TYR R 293     -36.847  13.764  60.332  1.00 20.00            
ATOM   4439  CB  TYR R 293     -35.741  15.390  61.336  1.00 20.00           C
ATOM   4440 1HB  TYR R 293     -34.903  15.369  60.640  1.00 20.00           H
ATOM   4441 2HB  TYR R 293     -35.935  16.437  61.570  1.00 20.00           H
ATOM   4442  CG  TYR R 293     -35.338  14.662  62.620  1.00 20.00           C
ATOM   4443  HD1 TYR R 293     -35.133  12.761  61.650  1.00 20.00           H
ATOM   4444  CD1 TYR R 293     -35.063  13.310  62.589  1.00 20.00           C
ATOM   4445  HD2 TYR R 293     -35.466  16.425  63.833  1.00 20.00           H
ATOM   4446  CD2 TYR R 293     -35.249  15.358  63.809  1.00 20.00           C
ATOM   4447  CE1 TYR R 293     -34.683  12.625  63.797  1.00 20.00           C
ATOM   4448  HE1 TYR R 293     -34.464  11.557  63.787  1.00 20.00           H
ATOM   4449  HE2 TYR R 293     -34.795  15.209  65.962  1.00 20.00           H
ATOM   4450  CE2 TYR R 293     -34.869  14.672  65.017  1.00 20.00           C
ATOM   4451  CZ  TYR R 293     -34.605  13.340  64.951  1.00 20.00           C
ATOM   4452  OH  TYR R 293     -34.246  12.693  66.092  1.00 20.00           O
ATOM   4453  HH  TYR R 293     -34.266  13.326  66.866  1.00 20.00           H
ATOM   4454  HN  TYR R 293     -37.485  16.547  59.634  1.00 20.00           H
ATOM   4455  N   LYS R 294     -38.733  13.730  61.900  1.00 20.00           N
ATOM   4456  CA  LYS R 294     -39.902  13.668  62.760  1.00 20.00            
ATOM   4457  C   LYS R 294     -40.991  14.585  62.199  1.00 20.00           C
ATOM   4458  O   LYS R 294     -41.673  15.278  62.952  1.00 20.00           O
ATOM   4459  HA  LYS R 294     -40.270  12.642  62.738  1.00 20.00            
ATOM   4460  CB  LYS R 294     -39.520  13.982  64.208  1.00 20.00           C
ATOM   4461 1HB  LYS R 294     -39.221  15.027  64.291  1.00 20.00           H
ATOM   4462 2HB  LYS R 294     -40.388  13.848  64.854  1.00 20.00           H
ATOM   4463  CG  LYS R 294     -38.380  13.079  64.682  1.00 20.00           C
ATOM   4464 1HG  LYS R 294     -38.567  12.054  64.364  1.00 20.00           H
ATOM   4465 2HG  LYS R 294     -37.446  13.392  64.215  1.00 20.00           H
ATOM   4466  CD  LYS R 294     -38.238  13.129  66.204  1.00 20.00           C
ATOM   4467 1HD  LYS R 294     -39.150  12.757  66.670  1.00 20.00           H
ATOM   4468 2HD  LYS R 294     -37.428  12.471  66.519  1.00 20.00           H
ATOM   4469  CE  LYS R 294     -37.959  14.555  66.683  1.00 20.00           C
ATOM   4470 1HE  LYS R 294     -37.307  15.062  65.972  1.00 20.00           H
ATOM   4471 2HE  LYS R 294     -38.890  15.121  66.721  1.00 20.00           H
ATOM   4472  NZ  LYS R 294     -37.327  14.539  68.021  1.00 20.00           N
ATOM   4473 1HZ  LYS R 294     -37.191  15.491  68.342  1.00 20.00           H
ATOM   4474 2HZ  LYS R 294     -37.927  14.045  68.672  1.00 20.00           H
ATOM   4475 3HZ  LYS R 294     -36.430  14.069  67.965  1.00 20.00           H
ATOM   4476  HN  LYS R 294     -38.405  12.846  61.568  1.00 20.00           H
ATOM   4477  N   GLY R 295     -41.121  14.559  60.880  1.00 20.00           N
ATOM   4478  CA  GLY R 295     -42.193  15.282  60.219  1.00 20.00            
ATOM   4479  C   GLY R 295     -41.703  16.636  59.701  1.00 20.00           C
ATOM   4480  O   GLY R 295     -42.055  17.047  58.597  1.00 20.00           O
ATOM   4481 1HA  GLY R 295     -42.580  14.690  59.390  1.00 20.00            
ATOM   4482 2HA  GLY R 295     -43.019  15.432  60.915  1.00 20.00            
ATOM   4483  HN  GLY R 295     -40.511  14.056  60.268  1.00 20.00           H
ATOM   4484  N   GLU R 296     -40.899  17.293  60.524  1.00 20.00           N
ATOM   4485  CA  GLU R 296     -40.553  18.683  60.282  1.00 20.00            
ATOM   4486  C   GLU R 296     -39.499  18.783  59.177  1.00 20.00           C
ATOM   4487  O   GLU R 296     -38.434  18.176  59.274  1.00 20.00           O
ATOM   4488  HA  GLU R 296     -41.478  19.159  59.956  1.00 20.00            
ATOM   4489  CB  GLU R 296     -40.067  19.359  61.566  1.00 20.00           C
ATOM   4490 1HB  GLU R 296     -40.843  19.298  62.329  1.00 20.00           H
ATOM   4491 2HB  GLU R 296     -39.120  18.917  61.878  1.00 20.00           H
ATOM   4492  CG  GLU R 296     -39.793  20.846  61.333  1.00 20.00           C
ATOM   4493 1HG  GLU R 296     -38.981  20.962  60.616  1.00 20.00           H
ATOM   4494 2HG  GLU R 296     -40.674  21.317  60.896  1.00 20.00           H
ATOM   4495  CD  GLU R 296     -39.429  21.548  62.643  1.00 20.00           C
ATOM   4496  OE1 GLU R 296     -38.368  21.195  63.200  1.00 20.00           O
ATOM   4497  OE2 GLU R 296     -40.221  22.422  63.057  1.00 20.00           O
ATOM   4498  HN  GLU R 296     -40.487  16.891  61.342  1.00 20.00           H
ATOM   4499  N   LYS R 297     -39.833  19.554  58.153  1.00 20.00           N
ATOM   4500  CA  LYS R 297     -38.890  19.827  57.082  1.00 20.00            
ATOM   4501  C   LYS R 297     -37.799  20.768  57.597  1.00 20.00           C
ATOM   4502  O   LYS R 297     -38.085  21.895  57.998  1.00 20.00           O
ATOM   4503  HA  LYS R 297     -38.427  18.879  56.806  1.00 20.00            
ATOM   4504  CB  LYS R 297     -39.621  20.350  55.845  1.00 20.00           C
ATOM   4505 1HB  LYS R 297     -40.308  21.146  56.132  1.00 20.00           H
ATOM   4506 2HB  LYS R 297     -38.902  20.786  55.151  1.00 20.00           H
ATOM   4507  CG  LYS R 297     -40.394  19.229  55.149  1.00 20.00           C
ATOM   4508 1HG  LYS R 297     -39.707  18.434  54.859  1.00 20.00           H
ATOM   4509 2HG  LYS R 297     -41.112  18.792  55.843  1.00 20.00           H
ATOM   4510  CD  LYS R 297     -41.127  19.753  53.912  1.00 20.00           C
ATOM   4511 1HD  LYS R 297     -41.895  20.465  54.215  1.00 20.00           H
ATOM   4512 2HD  LYS R 297     -40.428  20.291  53.272  1.00 20.00           H
ATOM   4513  CE  LYS R 297     -41.768  18.607  53.127  1.00 20.00           C
ATOM   4514 1HE  LYS R 297     -41.012  17.862  52.877  1.00 20.00           H
ATOM   4515 2HE  LYS R 297     -42.514  18.107  53.746  1.00 20.00           H
ATOM   4516  NZ  LYS R 297     -42.401  19.116  51.890  1.00 20.00           N
ATOM   4517 1HZ  LYS R 297     -42.828  18.346  51.388  1.00 20.00           H
ATOM   4518 2HZ  LYS R 297     -43.111  19.799  52.130  1.00 20.00           H
ATOM   4519 3HZ  LYS R 297     -41.697  19.552  51.305  1.00 20.00           H
ATOM   4520  HN  LYS R 297     -40.728  19.989  58.049  1.00 20.00           H
ATOM   4521  N   ILE R 298     -36.571  20.271  57.568  1.00 20.00           N
ATOM   4522  CA  ILE R 298     -35.463  20.977  58.188  1.00 20.00            
ATOM   4523  C   ILE R 298     -34.783  21.866  57.145  1.00 20.00           C
ATOM   4524  O   ILE R 298     -34.200  22.894  57.486  1.00 20.00           O
ATOM   4525  HA  ILE R 298     -35.878  21.615  58.968  1.00 20.00            
ATOM   4526  HB  ILE R 298     -33.675  20.552  59.283  1.00 20.00           H
ATOM   4527  CB  ILE R 298     -34.512  19.990  58.868  1.00 20.00           C
ATOM   4528  CG1 ILE R 298     -33.934  18.999  57.856  1.00 20.00           C
ATOM   4529 1HG1 ILE R 298     -34.654  18.201  57.671  1.00 20.00           H
ATOM   4530 2HG1 ILE R 298     -33.764  19.503  56.905  1.00 20.00           H
ATOM   4531  CG2 ILE R 298     -35.202  19.280  60.036  1.00 20.00           C
ATOM   4532 1HG2 ILE R 298     -35.668  20.020  60.686  1.00 20.00           H
ATOM   4533 2HG2 ILE R 298     -35.964  18.603  59.650  1.00 20.00           H
ATOM   4534 3HG2 ILE R 298     -34.464  18.712  60.602  1.00 20.00           H
ATOM   4535  CD1 ILE R 298     -32.621  18.400  58.364  1.00 20.00           C
ATOM   4536 1HD1 ILE R 298     -31.903  19.200  58.544  1.00 20.00           H
ATOM   4537 2HD1 ILE R 298     -32.803  17.859  59.293  1.00 20.00           H
ATOM   4538 3HD1 ILE R 298     -32.221  17.714  57.617  1.00 20.00           H
ATOM   4539  HN  ILE R 298     -36.329  19.404  57.132  1.00 20.00           H
ATOM   4540  N   GLY R 299     -34.880  21.438  55.895  1.00 20.00           N
ATOM   4541  CA  GLY R 299     -34.314  22.202  54.796  1.00 20.00            
ATOM   4542  C   GLY R 299     -34.514  21.476  53.464  1.00 20.00           C
ATOM   4543  O   GLY R 299     -34.912  20.313  53.440  1.00 20.00           O
ATOM   4544 1HA  GLY R 299     -34.783  23.185  54.752  1.00 20.00            
ATOM   4545 2HA  GLY R 299     -33.251  22.364  54.971  1.00 20.00            
ATOM   4546  HN  GLY R 299     -35.334  20.588  55.629  1.00 20.00           H
ATOM   4547  N   GLN R 300     -34.228  22.193  52.387  1.00 20.00           N
ATOM   4548  CA  GLN R 300     -34.168  21.578  51.072  1.00 20.00            
ATOM   4549  C   GLN R 300     -32.734  21.608  50.537  1.00 20.00           C
ATOM   4550  O   GLN R 300     -32.159  22.679  50.353  1.00 20.00           O
ATOM   4551  HA  GLN R 300     -34.486  20.546  51.221  1.00 20.00            
ATOM   4552  CB  GLN R 300     -35.130  22.265  50.101  1.00 20.00           C
ATOM   4553 1HB  GLN R 300     -36.094  22.416  50.585  1.00 20.00           H
ATOM   4554 2HB  GLN R 300     -34.746  23.251  49.840  1.00 20.00           H
ATOM   4555  CG  GLN R 300     -35.316  21.431  48.832  1.00 20.00           C
ATOM   4556 1HG  GLN R 300     -34.399  20.883  48.615  1.00 20.00           H
ATOM   4557 2HG  GLN R 300     -36.100  20.691  48.990  1.00 20.00           H
ATOM   4558  CD  GLN R 300     -35.679  22.320  47.640  1.00 20.00           C
ATOM   4559  OE1 GLN R 300     -34.938  22.447  46.679  1.00 20.00           O
ATOM   4560  NE2 GLN R 300     -36.858  22.925  47.757  1.00 20.00           N
ATOM   4561 1HE2 GLN R 300     -37.379  22.770  48.548  1.00 20.00           H
ATOM   4562 2HE2 GLN R 300     -37.222  23.535  47.053  1.00 20.00           H
ATOM   4563  HN  GLN R 300     -34.039  23.175  52.403  1.00 20.00           H
ATOM   4564  N   GLY R 301     -32.199  20.418  50.303  1.00 20.00           N
ATOM   4565  CA  GLY R 301     -30.816  20.291  49.878  1.00 20.00            
ATOM   4566  C   GLY R 301     -29.907  19.955  51.062  1.00 20.00           C
ATOM   4567  O   GLY R 301     -30.233  20.265  52.207  1.00 20.00           O
ATOM   4568 1HA  GLY R 301     -30.735  19.512  49.120  1.00 20.00            
ATOM   4569 2HA  GLY R 301     -30.487  21.221  49.415  1.00 20.00            
ATOM   4570  HN  GLY R 301     -32.693  19.554  50.400  1.00 20.00           H
ATOM   4571  N   LYS R 302     -28.785  19.325  50.746  1.00 20.00           N
ATOM   4572  CA  LYS R 302     -27.841  18.917  51.772  1.00 20.00            
ATOM   4573  C   LYS R 302     -27.351  20.154  52.528  1.00 20.00           C
ATOM   4574  O   LYS R 302     -27.202  20.121  53.748  1.00 20.00           O
ATOM   4575  HA  LYS R 302     -28.375  18.274  52.471  1.00 20.00            
ATOM   4576  CB  LYS R 302     -26.713  18.083  51.161  1.00 20.00           C
ATOM   4577 1HB  LYS R 302     -27.128  17.192  50.690  1.00 20.00           H
ATOM   4578 2HB  LYS R 302     -26.215  18.655  50.378  1.00 20.00           H
ATOM   4579  CG  LYS R 302     -25.694  17.675  52.227  1.00 20.00           C
ATOM   4580 1HG  LYS R 302     -25.219  18.564  52.641  1.00 20.00           H
ATOM   4581 2HG  LYS R 302     -26.204  17.175  53.050  1.00 20.00           H
ATOM   4582  CD  LYS R 302     -24.629  16.746  51.641  1.00 20.00           C
ATOM   4583 1HD  LYS R 302     -25.076  15.783  51.396  1.00 20.00           H
ATOM   4584 2HD  LYS R 302     -24.247  17.167  50.710  1.00 20.00           H
ATOM   4585  CE  LYS R 302     -23.475  16.544  52.625  1.00 20.00           C
ATOM   4586 1HE  LYS R 302     -22.602  16.161  52.098  1.00 20.00           H
ATOM   4587 2HE  LYS R 302     -23.190  17.501  53.062  1.00 20.00           H
ATOM   4588  NZ  LYS R 302     -23.868  15.601  53.696  1.00 20.00           N
ATOM   4589 1HZ  LYS R 302     -23.122  15.536  54.380  1.00 20.00           H
ATOM   4590 2HZ  LYS R 302     -24.712  15.934  54.148  1.00 20.00           H
ATOM   4591 3HZ  LYS R 302     -24.038  14.685  53.295  1.00 20.00           H
ATOM   4592  HN  LYS R 302     -28.519  19.093  49.810  1.00 20.00           H
ATOM   4593  N   ALA R 303     -27.114  21.216  51.771  1.00 20.00           N
ATOM   4594  CA  ALA R 303     -26.565  22.434  52.342  1.00 20.00            
ATOM   4595  C   ALA R 303     -27.495  22.940  53.446  1.00 20.00           C
ATOM   4596  O   ALA R 303     -27.052  23.207  54.562  1.00 20.00           O
ATOM   4597  HA  ALA R 303     -25.596  22.189  52.778  1.00 20.00            
ATOM   4598  CB  ALA R 303     -26.358  23.469  51.234  1.00 20.00           C
ATOM   4599 1HB  ALA R 303     -25.658  23.076  50.496  1.00 20.00           H
ATOM   4600 2HB  ALA R 303     -27.313  23.681  50.752  1.00 20.00           H
ATOM   4601 3HB  ALA R 303     -25.957  24.386  51.664  1.00 20.00           H
ATOM   4602  HN  ALA R 303     -27.291  21.252  50.788  1.00 20.00           H
ATOM   4603  N   ASN R 304     -28.768  23.056  53.096  1.00 20.00           N
ATOM   4604  CA  ASN R 304     -29.731  23.694  53.977  1.00 20.00            
ATOM   4605  C   ASN R 304     -29.994  22.786  55.180  1.00 20.00           C
ATOM   4606  O   ASN R 304     -30.161  23.267  56.300  1.00 20.00           O
ATOM   4607  HA  ASN R 304     -29.275  24.642  54.262  1.00 20.00            
ATOM   4608  CB  ASN R 304     -31.063  23.928  53.261  1.00 20.00           C
ATOM   4609 1HB  ASN R 304     -31.345  23.032  52.708  1.00 20.00           H
ATOM   4610 2HB  ASN R 304     -31.848  24.110  53.995  1.00 20.00           H
ATOM   4611  CG  ASN R 304     -30.968  25.116  52.302  1.00 20.00           C
ATOM   4612  OD1 ASN R 304     -31.152  26.264  52.674  1.00 20.00           O
ATOM   4613  ND2 ASN R 304     -30.673  24.779  51.050  1.00 20.00           N
ATOM   4614 1HD2 ASN R 304     -30.544  23.851  50.841  1.00 20.00           H
ATOM   4615 2HD2 ASN R 304     -30.579  25.454  50.317  1.00 20.00           H
ATOM   4616  HN  ASN R 304     -29.142  22.724  52.230  1.00 20.00           H
ATOM   4617  N   ALA R 305     -30.024  21.490  54.908  1.00 20.00           N
ATOM   4618  CA  ALA R 305     -30.178  20.506  55.966  1.00 20.00            
ATOM   4619  C   ALA R 305     -29.044  20.673  56.980  1.00 20.00           C
ATOM   4620  O   ALA R 305     -29.284  20.705  58.186  1.00 20.00           O
ATOM   4621  HA  ALA R 305     -31.129  20.699  56.463  1.00 20.00            
ATOM   4622  CB  ALA R 305     -30.215  19.103  55.357  1.00 20.00           C
ATOM   4623 1HB  ALA R 305     -31.058  19.027  54.672  1.00 20.00           H
ATOM   4624 2HB  ALA R 305     -29.287  18.918  54.815  1.00 20.00           H
ATOM   4625 3HB  ALA R 305     -30.324  18.365  56.152  1.00 20.00           H
ATOM   4626  HN  ALA R 305     -29.944  21.110  53.986  1.00 20.00           H
ATOM   4627  N   THR R 306     -27.832  20.773  56.453  1.00 20.00           N
ATOM   4628  CA  THR R 306     -26.662  20.948  57.296  1.00 20.00            
ATOM   4629  C   THR R 306     -26.774  22.244  58.102  1.00 20.00           C
ATOM   4630  O   THR R 306     -26.469  22.266  59.294  1.00 20.00           O
ATOM   4631  HA  THR R 306     -26.629  20.128  58.013  1.00 20.00            
ATOM   4632  HB  THR R 306     -25.413  21.726  55.698  1.00 20.00           H
ATOM   4633  CB  THR R 306     -25.422  20.894  56.401  1.00 20.00           C
ATOM   4634  OG1 THR R 306     -25.471  19.595  55.817  1.00 20.00           O
ATOM   4635  HG1 THR R 306     -25.763  19.660  54.863  1.00 20.00           H
ATOM   4636  CG2 THR R 306     -24.120  20.892  57.205  1.00 20.00           C
ATOM   4637 1HG2 THR R 306     -24.079  20.000  57.829  1.00 20.00           H
ATOM   4638 2HG2 THR R 306     -24.081  21.780  57.836  1.00 20.00           H
ATOM   4639 3HG2 THR R 306     -23.271  20.895  56.521  1.00 20.00           H
ATOM   4640  HN  THR R 306     -27.644  20.737  55.472  1.00 20.00           H
ATOM   4641  N   ALA R 307     -27.211  23.292  57.419  1.00 20.00           N
ATOM   4642  CA  ALA R 307     -27.284  24.607  58.032  1.00 20.00            
ATOM   4643  C   ALA R 307     -28.280  24.569  59.193  1.00 20.00           C
ATOM   4644  O   ALA R 307     -28.051  25.184  60.233  1.00 20.00           O
ATOM   4645  HA  ALA R 307     -26.295  24.847  58.422  1.00 20.00            
ATOM   4646  CB  ALA R 307     -27.663  25.644  56.973  1.00 20.00           C
ATOM   4647 1HB  ALA R 307     -26.934  25.618  56.163  1.00 20.00           H
ATOM   4648 2HB  ALA R 307     -28.653  25.416  56.579  1.00 20.00           H
ATOM   4649 3HB  ALA R 307     -27.671  26.637  57.423  1.00 20.00           H
ATOM   4650  HN  ALA R 307     -27.511  23.252  56.466  1.00 20.00           H
ATOM   4651  N   TRP R 308     -29.366  23.841  58.976  1.00 20.00           N
ATOM   4652  CA  TRP R 308     -30.441  23.790  59.953  1.00 20.00            
ATOM   4653  C   TRP R 308     -29.919  23.060  61.192  1.00 20.00           C
ATOM   4654  O   TRP R 308     -30.193  23.469  62.319  1.00 20.00           O
ATOM   4655  HA  TRP R 308     -30.708  24.815  60.208  1.00 20.00            
ATOM   4656  CB  TRP R 308     -31.691  23.139  59.358  1.00 20.00           C
ATOM   4657 1HB  TRP R 308     -31.888  23.579  58.380  1.00 20.00           H
ATOM   4658 2HB  TRP R 308     -31.495  22.079  59.197  1.00 20.00           H
ATOM   4659  CG  TRP R 308     -32.942  23.285  60.228  1.00 20.00           C
ATOM   4660  HD1 TRP R 308     -33.883  25.053  59.444  1.00 20.00           H
ATOM   4661  CD1 TRP R 308     -33.888  24.231  60.160  1.00 20.00           C
ATOM   4662  CD2 TRP R 308     -33.346  22.414  61.305  1.00 20.00           C
ATOM   4663  NE1 TRP R 308     -34.868  24.035  61.111  1.00 20.00           N
ATOM   4664  HE1 TRP R 308     -35.675  24.608  61.256  1.00 20.00           H
ATOM   4665  CE2 TRP R 308     -34.528  22.895  61.829  1.00 20.00           C
ATOM   4666  HE3 TRP R 308     -31.800  20.858  61.422  1.00 20.00           H
ATOM   4667  CE3 TRP R 308     -32.733  21.258  61.819  1.00 20.00           C
ATOM   4668  CZ2 TRP R 308     -35.200  22.283  62.895  1.00 20.00           C
ATOM   4669  HZ2 TRP R 308     -36.133  22.683  63.291  1.00 20.00           H
ATOM   4670  CZ3 TRP R 308     -33.416  20.658  62.884  1.00 20.00           C
ATOM   4671  HZ3 TRP R 308     -32.984  19.757  63.320  1.00 20.00           H
ATOM   4672  CH2 TRP R 308     -34.607  21.130  63.423  1.00 20.00           C
ATOM   4673  HH2 TRP R 308     -35.078  20.604  64.254  1.00 20.00           H
ATOM   4674  HN  TRP R 308     -29.517  23.294  58.152  1.00 20.00           H
ATOM   4675  N   LEU R 309     -29.175  21.993  60.942  1.00 20.00           N
ATOM   4676  CA  LEU R 309     -28.657  21.171  62.022  1.00 20.00            
ATOM   4677  C   LEU R 309     -27.631  21.976  62.822  1.00 20.00           C
ATOM   4678  O   LEU R 309     -27.526  21.822  64.038  1.00 20.00           O
ATOM   4679  HA  LEU R 309     -29.493  20.929  62.678  1.00 20.00            
ATOM   4680  CB  LEU R 309     -28.112  19.850  61.477  1.00 20.00           C
ATOM   4681 1HB  LEU R 309     -27.392  20.074  60.690  1.00 20.00           H
ATOM   4682 2HB  LEU R 309     -27.565  19.348  62.276  1.00 20.00           H
ATOM   4683  HG  LEU R 309     -29.888  19.449  60.355  1.00 20.00           H
ATOM   4684  CG  LEU R 309     -29.151  18.876  60.918  1.00 20.00           C
ATOM   4685  CD1 LEU R 309     -28.507  17.888  59.943  1.00 20.00           C
ATOM   4686 1HD1 LEU R 309     -28.086  18.433  59.098  1.00 20.00           H
ATOM   4687 2HD1 LEU R 309     -27.714  17.339  60.452  1.00 20.00           H
ATOM   4688 3HD1 LEU R 309     -29.261  17.187  59.584  1.00 20.00           H
ATOM   4689  CD2 LEU R 309     -29.898  18.163  62.047  1.00 20.00           C
ATOM   4690 1HD2 LEU R 309     -29.185  17.622  62.670  1.00 20.00           H
ATOM   4691 2HD2 LEU R 309     -30.426  18.898  62.654  1.00 20.00           H
ATOM   4692 3HD2 LEU R 309     -30.614  17.460  61.621  1.00 20.00           H
ATOM   4693  HN  LEU R 309     -28.926  21.687  60.022  1.00 20.00           H
ATOM   4694  N   LYS R 310     -26.899  22.818  62.107  1.00 20.00           N
ATOM   4695  CA  LYS R 310     -26.014  23.774  62.752  1.00 20.00            
ATOM   4696  C   LYS R 310     -26.835  24.687  63.665  1.00 20.00           C
ATOM   4697  O   LYS R 310     -26.471  24.906  64.819  1.00 20.00           O
ATOM   4698  HA  LYS R 310     -25.315  23.209  63.367  1.00 20.00            
ATOM   4699  CB  LYS R 310     -25.190  24.530  61.707  1.00 20.00           C
ATOM   4700 1HB  LYS R 310     -25.822  24.790  60.858  1.00 20.00           H
ATOM   4701 2HB  LYS R 310     -24.828  25.466  62.132  1.00 20.00           H
ATOM   4702  CG  LYS R 310     -24.005  23.688  61.230  1.00 20.00           C
ATOM   4703 1HG  LYS R 310     -23.313  23.526  62.056  1.00 20.00           H
ATOM   4704 2HG  LYS R 310     -24.357  22.706  60.912  1.00 20.00           H
ATOM   4705  CD  LYS R 310     -23.276  24.373  60.072  1.00 20.00           C
ATOM   4706 1HD  LYS R 310     -23.957  24.493  59.229  1.00 20.00           H
ATOM   4707 2HD  LYS R 310     -22.965  25.373  60.375  1.00 20.00           H
ATOM   4708  CE  LYS R 310     -22.054  23.562  59.638  1.00 20.00           C
ATOM   4709 1HE  LYS R 310     -22.304  22.502  59.610  1.00 20.00           H
ATOM   4710 2HE  LYS R 310     -21.762  23.847  58.626  1.00 20.00           H
ATOM   4711  NZ  LYS R 310     -20.925  23.788  60.567  1.00 20.00           N
ATOM   4712 1HZ  LYS R 310     -20.103  23.302  60.226  1.00 20.00           H
ATOM   4713 2HZ  LYS R 310     -20.730  24.781  60.628  1.00 20.00           H
ATOM   4714 3HZ  LYS R 310     -21.168  23.435  61.486  1.00 20.00           H
ATOM   4715  HN  LYS R 310     -26.904  22.854  61.108  1.00 20.00           H
ATOM   4716  N   ASP R 311     -27.928  25.195  63.113  1.00 20.00           N
ATOM   4717  CA  ASP R 311     -28.712  26.207  63.800  1.00 20.00            
ATOM   4718  C   ASP R 311     -29.442  25.566  64.982  1.00 20.00           C
ATOM   4719  O   ASP R 311     -29.805  26.251  65.937  1.00 20.00           O
ATOM   4720  HA  ASP R 311     -27.991  26.962  64.115  1.00 20.00            
ATOM   4721  CB  ASP R 311     -29.763  26.816  62.869  1.00 20.00           C
ATOM   4722 1HB  ASP R 311     -30.427  26.033  62.504  1.00 20.00           H
ATOM   4723 2HB  ASP R 311     -30.379  27.523  63.424  1.00 20.00           H
ATOM   4724  CG  ASP R 311     -29.102  27.525  61.686  1.00 20.00           C
ATOM   4725  OD1 ASP R 311     -28.003  28.082  61.900  1.00 20.00           O
ATOM   4726  OD2 ASP R 311     -29.710  27.496  60.595  1.00 20.00           O
ATOM   4727  HN  ASP R 311     -28.278  24.926  62.216  1.00 20.00           H
ATOM   4728  N   ASN R 312     -29.634  24.259  64.879  1.00 20.00           N
ATOM   4729  CA  ASN R 312     -30.270  23.510  65.950  1.00 20.00            
ATOM   4730  C   ASN R 312     -29.290  22.464  66.486  1.00 20.00           C
ATOM   4731  O   ASN R 312     -29.358  21.295  66.111  1.00 20.00           O
ATOM   4732  HA  ASN R 312     -30.538  24.254  66.700  1.00 20.00            
ATOM   4733  CB  ASN R 312     -31.515  22.777  65.445  1.00 20.00           C
ATOM   4734 1HB  ASN R 312     -31.256  22.167  64.579  1.00 20.00           H
ATOM   4735 2HB  ASN R 312     -31.878  22.097  66.216  1.00 20.00           H
ATOM   4736  CG  ASN R 312     -32.619  23.766  65.067  1.00 20.00           C
ATOM   4737  OD1 ASN R 312     -33.510  24.068  65.844  1.00 20.00           O
ATOM   4738  ND2 ASN R 312     -32.510  24.253  63.834  1.00 20.00           N
ATOM   4739 1HD2 ASN R 312     -31.777  23.962  63.287  1.00 20.00           H
ATOM   4740 2HD2 ASN R 312     -33.162  24.909  63.454  1.00 20.00           H
ATOM   4741  HN  ASN R 312     -29.365  23.715  64.085  1.00 20.00           H
ATOM   4742  N   PRO R 313     -28.366  22.864  67.370  1.00 20.00           N
ATOM   4743  CA  PRO R 313     -27.491  21.896  68.036  1.00 20.00           C
ATOM   4744  C   PRO R 313     -28.272  20.779  68.709  1.00 20.00           C
ATOM   4745  O   PRO R 313     -27.903  19.610  68.609  1.00 20.00           O
ATOM   4746  HA  PRO R 313     -26.856  21.397  67.302  1.00 20.00           H
ATOM   4747  CB  PRO R 313     -26.721  22.742  69.051  1.00 20.00           C
ATOM   4748 1HB  PRO R 313     -27.220  22.759  70.020  1.00 20.00           H
ATOM   4749 2HB  PRO R 313     -25.716  22.353  69.218  1.00 20.00           H
ATOM   4750  CG  PRO R 313     -26.690  24.124  68.409  1.00 20.00           C
ATOM   4751 1HG  PRO R 313     -26.496  24.907  69.142  1.00 20.00           H
ATOM   4752 2HG  PRO R 313     -25.904  24.204  67.659  1.00 20.00           H
ATOM   4753  CD  PRO R 313     -28.077  24.244  67.798  1.00 20.00           C
ATOM   4754 1HD  PRO R 313     -28.809  24.600  68.523  1.00 20.00           H
ATOM   4755 2HD  PRO R 313     -28.092  24.946  66.964  1.00 20.00           H
ATOM   4756  N   GLU R 314     -29.343  21.173  69.383  1.00 20.00           N
ATOM   4757  CA  GLU R 314     -30.067  20.252  70.242  1.00 20.00            
ATOM   4758  C   GLU R 314     -30.554  19.046  69.436  1.00 20.00           C
ATOM   4759  O   GLU R 314     -30.359  17.902  69.844  1.00 20.00           O
ATOM   4760  HA  GLU R 314     -29.345  19.928  70.992  1.00 20.00            
ATOM   4761  CB  GLU R 314     -31.234  20.954  70.939  1.00 20.00           C
ATOM   4762 1HB  GLU R 314     -31.817  21.513  70.207  1.00 20.00           H
ATOM   4763 2HB  GLU R 314     -31.824  20.224  71.493  1.00 20.00           H
ATOM   4764  CG  GLU R 314     -30.728  21.969  71.967  1.00 20.00           C
ATOM   4765 1HG  GLU R 314     -30.056  22.678  71.483  1.00 20.00           H
ATOM   4766 2HG  GLU R 314     -31.568  22.542  72.360  1.00 20.00           H
ATOM   4767  CD  GLU R 314     -29.999  21.269  73.116  1.00 20.00           C
ATOM   4768  OE1 GLU R 314     -30.705  20.656  73.946  1.00 20.00           O
ATOM   4769  OE2 GLU R 314     -28.753  21.363  73.138  1.00 20.00           O
ATOM   4770  HN  GLU R 314     -29.715  22.100  69.349  1.00 20.00           H
ATOM   4771  N   THR R 315     -31.180  19.344  68.307  1.00 20.00           N
ATOM   4772  CA  THR R 315     -31.725  18.300  67.456  1.00 20.00            
ATOM   4773  C   THR R 315     -30.596  17.473  66.838  1.00 20.00           C
ATOM   4774  O   THR R 315     -30.733  16.263  66.660  1.00 20.00           O
ATOM   4775  HA  THR R 315     -32.314  17.624  68.075  1.00 20.00            
ATOM   4776  HB  THR R 315     -32.043  19.467  65.652  1.00 20.00           H
ATOM   4777  CB  THR R 315     -32.632  18.962  66.417  1.00 20.00           C
ATOM   4778  OG1 THR R 315     -33.488  19.800  67.188  1.00 20.00           O
ATOM   4779  HG1 THR R 315     -33.925  20.479  66.597  1.00 20.00           H
ATOM   4780  CG2 THR R 315     -33.585  17.966  65.752  1.00 20.00           C
ATOM   4781 1HG2 THR R 315     -34.215  17.503  66.512  1.00 20.00           H
ATOM   4782 2HG2 THR R 315     -33.007  17.197  65.241  1.00 20.00           H
ATOM   4783 3HG2 THR R 315     -34.212  18.490  65.031  1.00 20.00           H
ATOM   4784  HN  THR R 315     -31.317  20.276  67.972  1.00 20.00           H
ATOM   4785  N   ALA R 316     -29.505  18.158  66.527  1.00 20.00           N
ATOM   4786  CA  ALA R 316     -28.363  17.506  65.909  1.00 20.00            
ATOM   4787  C   ALA R 316     -27.800  16.454  66.867  1.00 20.00           C
ATOM   4788  O   ALA R 316     -27.468  15.345  66.451  1.00 20.00           O
ATOM   4789  HA  ALA R 316     -28.713  17.010  65.004  1.00 20.00            
ATOM   4790  CB  ALA R 316     -27.322  18.559  65.523  1.00 20.00           C
ATOM   4791 1HB  ALA R 316     -27.782  19.305  64.874  1.00 20.00           H
ATOM   4792 2HB  ALA R 316     -26.944  19.044  66.423  1.00 20.00           H
ATOM   4793 3HB  ALA R 316     -26.497  18.079  64.996  1.00 20.00           H
ATOM   4794  HN  ALA R 316     -29.395  19.138  66.691  1.00 20.00           H
ATOM   4795  N   LYS R 317     -27.711  16.839  68.132  1.00 20.00           N
ATOM   4796  CA  LYS R 317     -27.161  15.956  69.146  1.00 20.00            
ATOM   4797  C   LYS R 317     -28.073  14.738  69.304  1.00 20.00           C
ATOM   4798  O   LYS R 317     -27.595  13.615  69.453  1.00 20.00           O
ATOM   4799  HA  LYS R 317     -26.189  15.616  68.790  1.00 20.00            
ATOM   4800  CB  LYS R 317     -26.923  16.721  70.450  1.00 20.00           C
ATOM   4801 1HB  LYS R 317     -27.848  17.204  70.767  1.00 20.00           H
ATOM   4802 2HB  LYS R 317     -26.643  16.023  71.239  1.00 20.00           H
ATOM   4803  CG  LYS R 317     -25.825  17.772  70.277  1.00 20.00           C
ATOM   4804 1HG  LYS R 317     -25.997  18.334  69.359  1.00 20.00           H
ATOM   4805 2HG  LYS R 317     -25.866  18.485  71.100  1.00 20.00           H
ATOM   4806  CD  LYS R 317     -24.443  17.117  70.230  1.00 20.00           C
ATOM   4807 1HD  LYS R 317     -23.881  17.381  71.126  1.00 20.00           H
ATOM   4808 2HD  LYS R 317     -24.550  16.033  70.229  1.00 20.00           H
ATOM   4809  CE  LYS R 317     -23.669  17.560  68.987  1.00 20.00           C
ATOM   4810 1HE  LYS R 317     -24.230  17.300  68.089  1.00 20.00           H
ATOM   4811 2HE  LYS R 317     -23.556  18.645  68.989  1.00 20.00           H
ATOM   4812  NZ  LYS R 317     -22.336  16.917  68.950  1.00 20.00           N
ATOM   4813 1HZ  LYS R 317     -21.808  17.279  68.163  1.00 20.00           H
ATOM   4814 2HZ  LYS R 317     -21.840  17.118  69.811  1.00 20.00           H
ATOM   4815 3HZ  LYS R 317     -22.448  15.914  68.850  1.00 20.00           H
ATOM   4816  HN  LYS R 317     -28.006  17.735  68.466  1.00 20.00           H
ATOM   4817  N   GLU R 318     -29.371  15.002  69.268  1.00 20.00           N
ATOM   4818  CA  GLU R 318     -30.355  13.940  69.395  1.00 20.00            
ATOM   4819  C   GLU R 318     -30.109  12.859  68.341  1.00 20.00           C
ATOM   4820  O   GLU R 318     -30.085  11.671  68.658  1.00 20.00           O
ATOM   4821  HA  GLU R 318     -30.205  13.525  70.392  1.00 20.00            
ATOM   4822  CB  GLU R 318     -31.777  14.494  69.291  1.00 20.00           C
ATOM   4823 1HB  GLU R 318     -31.930  15.258  70.053  1.00 20.00           H
ATOM   4824 2HB  GLU R 318     -31.957  14.855  68.278  1.00 20.00           H
ATOM   4825  CG  GLU R 318     -32.813  13.399  69.549  1.00 20.00           C
ATOM   4826 1HG  GLU R 318     -32.666  12.581  68.843  1.00 20.00           H
ATOM   4827 2HG  GLU R 318     -32.670  12.987  70.548  1.00 20.00           H
ATOM   4828  CD  GLU R 318     -34.235  13.946  69.416  1.00 20.00           C
ATOM   4829  OE1 GLU R 318     -34.604  14.781  70.270  1.00 20.00           O
ATOM   4830  OE2 GLU R 318     -34.921  13.517  68.463  1.00 20.00           O
ATOM   4831  HN  GLU R 318     -29.752  15.920  69.153  1.00 20.00           H
ATOM   4832  N   ILE R 319     -29.931  13.310  67.107  1.00 20.00           N
ATOM   4833  CA  ILE R 319     -29.738  12.394  65.996  1.00 20.00            
ATOM   4834  C   ILE R 319     -28.393  11.682  66.156  1.00 20.00           C
ATOM   4835  O   ILE R 319     -28.300  10.472  65.957  1.00 20.00           O
ATOM   4836  HA  ILE R 319     -30.532  11.649  66.046  1.00 20.00            
ATOM   4837  HB  ILE R 319     -29.195  13.969  64.654  1.00 20.00           H
ATOM   4838  CB  ILE R 319     -29.891  13.130  64.663  1.00 20.00           C
ATOM   4839  CG1 ILE R 319     -31.299  13.709  64.514  1.00 20.00           C
ATOM   4840 1HG1 ILE R 319     -31.970  12.945  64.119  1.00 20.00           H
ATOM   4841 2HG1 ILE R 319     -31.683  13.996  65.493  1.00 20.00           H
ATOM   4842  CG2 ILE R 319     -29.517  12.221  63.490  1.00 20.00           C
ATOM   4843 1HG2 ILE R 319     -28.478  11.909  63.589  1.00 20.00           H
ATOM   4844 2HG2 ILE R 319     -30.162  11.343  63.491  1.00 20.00           H
ATOM   4845 3HG2 ILE R 319     -29.645  12.765  62.554  1.00 20.00           H
ATOM   4846  CD1 ILE R 319     -31.297  14.924  63.584  1.00 20.00           C
ATOM   4847 1HD1 ILE R 319     -30.636  15.690  63.989  1.00 20.00           H
ATOM   4848 2HD1 ILE R 319     -30.944  14.625  62.597  1.00 20.00           H
ATOM   4849 3HD1 ILE R 319     -32.308  15.322  63.504  1.00 20.00           H
ATOM   4850  HN  ILE R 319     -29.919  14.280  66.863  1.00 20.00           H
ATOM   4851  N   GLU R 320     -27.385  12.464  66.512  1.00 20.00           N
ATOM   4852  CA  GLU R 320     -26.047  11.925  66.691  1.00 20.00            
ATOM   4853  C   GLU R 320     -26.080  10.731  67.647  1.00 20.00           C
ATOM   4854  O   GLU R 320     -25.486   9.691  67.367  1.00 20.00           O
ATOM   4855  HA  GLU R 320     -25.732  11.598  65.700  1.00 20.00            
ATOM   4856  CB  GLU R 320     -25.084  13.003  67.192  1.00 20.00           C
ATOM   4857 1HB  GLU R 320     -25.152  13.883  66.552  1.00 20.00           H
ATOM   4858 2HB  GLU R 320     -25.287  13.218  68.242  1.00 20.00           H
ATOM   4859  CG  GLU R 320     -23.635  12.518  67.125  1.00 20.00           C
ATOM   4860 1HG  GLU R 320     -23.579  11.481  67.455  1.00 20.00           H
ATOM   4861 2HG  GLU R 320     -23.287  12.543  66.092  1.00 20.00           H
ATOM   4862  CD  GLU R 320     -22.725  13.387  67.996  1.00 20.00           C
ATOM   4863  OE1 GLU R 320     -23.121  14.544  68.253  1.00 20.00           O
ATOM   4864  OE2 GLU R 320     -21.653  12.874  68.384  1.00 20.00           O
ATOM   4865  HN  GLU R 320     -27.470  13.447  66.678  1.00 20.00           H
ATOM   4866  N   LYS R 321     -26.779  10.921  68.757  1.00 20.00           N
ATOM   4867  CA  LYS R 321     -26.867   9.886  69.772  1.00 20.00            
ATOM   4868  C   LYS R 321     -27.432   8.610  69.145  1.00 20.00           C
ATOM   4869  O   LYS R 321     -26.892   7.523  69.346  1.00 20.00           O
ATOM   4870  HA  LYS R 321     -25.854   9.681  70.118  1.00 20.00            
ATOM   4871  CB  LYS R 321     -27.666  10.385  70.978  1.00 20.00           C
ATOM   4872 1HB  LYS R 321     -27.325  11.382  71.257  1.00 20.00           H
ATOM   4873 2HB  LYS R 321     -28.719  10.471  70.711  1.00 20.00           H
ATOM   4874  CG  LYS R 321     -27.512   9.435  72.168  1.00 20.00           C
ATOM   4875 1HG  LYS R 321     -27.573   8.403  71.824  1.00 20.00           H
ATOM   4876 2HG  LYS R 321     -26.526   9.564  72.616  1.00 20.00           H
ATOM   4877  CD  LYS R 321     -28.594   9.694  73.219  1.00 20.00           C
ATOM   4878 1HD  LYS R 321     -29.578   9.643  72.753  1.00 20.00           H
ATOM   4879 2HD  LYS R 321     -28.561   8.913  73.979  1.00 20.00           H
ATOM   4880  CE  LYS R 321     -28.404  11.062  73.876  1.00 20.00           C
ATOM   4881 1HE  LYS R 321     -27.376  11.165  74.226  1.00 20.00           H
ATOM   4882 2HE  LYS R 321     -28.571  11.851  73.143  1.00 20.00           H
ATOM   4883  NZ  LYS R 321     -29.339  11.226  75.012  1.00 20.00           N
ATOM   4884 1HZ  LYS R 321     -29.213  12.144  75.423  1.00 20.00           H
ATOM   4885 2HZ  LYS R 321     -30.292  11.131  74.681  1.00 20.00           H
ATOM   4886 3HZ  LYS R 321     -29.151  10.514  75.709  1.00 20.00           H
ATOM   4887  HN  LYS R 321     -27.279  11.762  68.966  1.00 20.00           H
ATOM   4888  N   LYS R 322     -28.513   8.784  68.399  1.00 20.00           N
ATOM   4889  CA  LYS R 322     -29.229   7.648  67.842  1.00 20.00            
ATOM   4890  C   LYS R 322     -28.300   6.878  66.901  1.00 20.00           C
ATOM   4891  O   LYS R 322     -28.267   5.648  66.925  1.00 20.00           O
ATOM   4892  HA  LYS R 322     -29.501   6.995  68.670  1.00 20.00            
ATOM   4893  CB  LYS R 322     -30.530   8.107  67.181  1.00 20.00           C
ATOM   4894 1HB  LYS R 322     -30.322   8.917  66.482  1.00 20.00           H
ATOM   4895 2HB  LYS R 322     -30.956   7.289  66.601  1.00 20.00           H
ATOM   4896  CG  LYS R 322     -31.541   8.577  68.229  1.00 20.00           C
ATOM   4897 1HG  LYS R 322     -31.906   7.721  68.796  1.00 20.00           H
ATOM   4898 2HG  LYS R 322     -31.051   9.244  68.938  1.00 20.00           H
ATOM   4899  CD  LYS R 322     -32.718   9.299  67.570  1.00 20.00           C
ATOM   4900 1HD  LYS R 322     -32.353  10.156  67.003  1.00 20.00           H
ATOM   4901 2HD  LYS R 322     -33.207   8.633  66.859  1.00 20.00           H
ATOM   4902  CE  LYS R 322     -33.730   9.767  68.618  1.00 20.00           C
ATOM   4903 1HE  LYS R 322     -34.155   8.905  69.132  1.00 20.00           H
ATOM   4904 2HE  LYS R 322     -33.228  10.373  69.372  1.00 20.00           H
ATOM   4905  NZ  LYS R 322     -34.810  10.554  67.980  1.00 20.00           N
ATOM   4906 1HZ  LYS R 322     -35.363  11.010  68.697  1.00 20.00           H
[truncated: 1,151,430 more chars]
